# Supplementary material for: Genetic diversity of trypanosome species in tsetse flies (Glossina spp.) in Nigeria
Source: Parasit Vectors. 2019 Oct 14;12:481. doi: 10.1186/s13071-019-3718-y (PMC6792248; doi:10.1186/s13071-019-3718-y)
Supplement: Supplementary file 1 — Additional file 1: Table S1. Overview of all PCR analysis including all sequences generated from the tsetse samples (gut and proboscis). Displayed are the date and site of collection, the unique fly ID (fly #), sex and morphological species. Flies were dissected in the field in order of appearance. If applicable, molecular Glossina species identification is indicated separately. Sheet one (gut) includes all data on molecular analysis of trypanosomes in tsetse gut samples, including all obtained sequences and all screenings with specific primers. Sheet two (proboscis) includes all data on molecular analysis of trypanosomes in tsetse proboscis samples. [file 13071_2019_3718_MOESM1_ESM.xlsx]

## Sheet: gut
Date of collection	Site	Fly #	Sex f/m	Glossina species (morphologically)	Glossina species (Cytochrome Oxidase C SU1)	ITS1 generic screen	ITS1 generic signal y/n	ITS1 band size 1	ITS1 band size 1 sequence	ITS1 band size 1 species	ITS1 band size 2	ITS1 band size 2 sequence	ITS1 band size 2 species	ITS1 band size 3	ITS1 band size 3 sequence	ITS1 band size 3 species	T. congolense specific	T. congolense specific signal y/n	T. grayi specific	T. grayi specific signal y/n	gGAPDH screen	gGAPDH signal	gGAPDH sequence	gGAPDH species
22.02.2014	Yankari Game Reserve	1	m	G. tachinoides
23.02.2014	Yankari Game Reserve	2	f	G. tachinoides		x	n
23.02.2014	Yankari Game Reserve	3	f	G. m. submorsitans
23.02.2014	Yankari Game Reserve	4	f	G. m. submorsitans	G. m. submorsitans	x	n
23.02.2014	Yankari Game Reserve	5	m	G. tachinoides	G. tachinoides	x	y	320			500								x	y	x	y
23.02.2014	Yankari Game Reserve	6	m	G. tachinoides		x	n
23.02.2014	Yankari Game Reserve	7	f	G. m. submorsitans		x	n
23.02.2014	Yankari Game Reserve	8	m	G. tachinoides		x	y	320													x	n
23.02.2014	Yankari Game Reserve	9	f	G. m. submorsitans
23.02.2014	Yankari Game Reserve	10	f	G. m. submorsitans		x	n
23.02.2014	Yankari Game Reserve	11	f	G. tachinoides		x	n
23.02.2014	Yankari Game Reserve	12	f	G. tachinoides		x	y	320													x	n
23.02.2014	Yankari Game Reserve	13	f	G. tachinoides	G. tachinoides	x	y	320													x	n
23.02.2014	Yankari Game Reserve	14	f	G. m. submorsitans
23.02.2014	Yankari Game Reserve	15	f	G. tachinoides	G. tachinoides	x	y	320													x	n
23.02.2014	Yankari Game Reserve	16	m	G. tachinoides		x	n
23.02.2014	Yankari Game Reserve	17	f	G. tachinoides	G. m. submorsitans	x	n
23.02.2014	Yankari Game Reserve	18	f	G. m. submorsitans	G. m. submorsitans	x	n
23.02.2014	Yankari Game Reserve	19	f	G. m. submorsitans	G. m. submorsitans	x	n
23.02.2014	Yankari Game Reserve	20	m	G. tachinoides		x	n
23.02.2014	Yankari Game Reserve	21	m	G. tachinoides		x	y	320													x	n
23.02.2014	Yankari Game Reserve	22	f	G. tachinoides		x	y	320													x	n
23.02.2014	Yankari Game Reserve	23	m	G. m. submorsitans		x	n
23.02.2014	Yankari Game Reserve	24	f	G. m. submorsitans		x	n
23.02.2014	Yankari Game Reserve	25	f	G. m. submorsitans		x	n
23.02.2014	Yankari Game Reserve	26	m	G. m. submorsitans		x	n
23.02.2014	Yankari Game Reserve	27	m	G. m. submorsitans		x	n
23.02.2014	Yankari Game Reserve	28	f	G. tachinoides	G. tachinoides	x	y	320	TAGAGGAAGCAAAAGTCGTAACAAGGTAGCTGTAGGTGAACCTGCAGCTGGATCATTTTCCGATGATACTTTTCATGATGCACACACACACACACGTGTGTTGTGTACTAGGCGGGGAGAGTTCATTGGGCTCTCCTTCGCACACACAGATAAAACTCTTTCTCTCCACGTGTGTATGTATATATACATACATACATACGTAGAGGGAAAGAGATACCAAAAAAAGTACATGCCGCTTGACTTGGCGCGTTTATTTTTAAATGTCGCATTGTGTTAAACACAGCCCCAACAACGTGTCGCGATGGATGACTTGGCTT	T. grayi											x	n
23.02.2014	Yankari Game Reserve	29	f	G. tachinoides		x	n
23.02.2014	Yankari Game Reserve	30	m	G. m. submorsitans		x	n
23.02.2014	Yankari Game Reserve	31	f	G. tachinoides		x	n
23.02.2014	Yankari Game Reserve	32	f	G. m. submorsitans	G. m. submorsitans	x	n
23.02.2014	Yankari Game Reserve	33	f	G. tachinoides		x	y	650	TAGAGGAAGCAAAAGTCGTAACAAGGTAGCTGTAGGTGAACCTGCAGCTGGATCATTTTCCGATGATAAAAAAGTATACATACATATATGTACGTGTAGTGTAGGTGTGTGCTATCGAAGGTTGTTGTTGTGTGCTCGTGTGCCCCTCGCTCATGCGCATCCCCATCCCGCACGCCCCAGTGTTTTGTGTGCTGTGCGATGCGGTGTGTGTTGGGATCGCGCATTGTCGGGCGCTGTGATGTGCCGGCCACGAACCTTGAAAACCTTGAAGCACGTCTCGCGAAACACACGTGTCCAAGCACGCGTCTCCATGTCGCTGTCTCTCTCTTGTGTTGCGAAGATGCTTACTGTCGTGTTTGCTCCGCCAGGCGGCGCCGCGTGACGTATGTGCTCCGCAAA…	T. congolense forest							x	y			x	y	TCGGCGCTGACAAGTTCCTCATCGGTGTATCCAAGGATGTTCTTCATGTAGGTCCTGGACGCACGCTTCAGGGCGGCGTCNATCTCCTTGATGCTCGTGTCGCGCGCAGCAGTGAAGGTGAGGTCAACCACAGACACNTCAGCCGTGGGAACACGGAAGGCCATGCCTGTCAGTTTCCCCTGAGTGCTTGGGATCACCATACCAACAGCCTTTGCCGCACCGGTCGTGCTGGGGATGATGTTCAATGCAGCGGCACGGCCACCGCGCCAGTCCTTGATGGACACGCCGTCAACAGTCTTCTGAGTGGCTGTGTATGAGTGAATCGTCGTCATGAGGCCAGTGGAAATGCCGAAGCCCTCCTTCACCAACACGTGCACAAGCGGAGCAAGGCAGTTGGTT…	T. congolense forest
23.02.2014	Yankari Game Reserve	34	f	G. m. submorsitans		x	y	320	GTGTGTGCGAAGGAGAGCCCAAAGAGAACTCTCCCCGCTGAGTACACAACACACGTGTGTGTGTGTGTGCTTTATGAAAAGTATCATCNGAAAATGATCCAGCTGCAGGTTCACCTACAGCTACCTTGTTACGACTTTTGCTTCCTCTA	T. grayi fragment											x	y
23.02.2014	Yankari Game Reserve	35	f	G. m. submorsitans		x	n
23.02.2014	Yankari Game Reserve	36	f	G. m. submorsitans		x	n
23.02.2014	Yankari Game Reserve	37	f	G. m. submorsitans		x	n
23.02.2014	Yankari Game Reserve	38	f	G. m. submorsitans	G. tachinoides	x	n
23.02.2014	Yankari Game Reserve	39	f	G. tachinoides	G. m. submorsitans	x	n
23.02.2014	Yankari Game Reserve	40	m	G. tachinoides		x	y	650									x	n			x	y
23.02.2014	Yankari Game Reserve	41	f	G. tachinoides		x	n
23.02.2014	Yankari Game Reserve	42	f	G. m. submorsitans		x	n
23.02.2014	Yankari Game Reserve	43	f	G. m. submorsitans		x	y	650									x	y			x	y	GTCGGTGCTGACAAGCTCCTCATCGGTGTATCCAAGGATGTTCTTCATGTAGGTCCTGGATGCACGCTTCAGGGCGGCGTCGATCTCCTTGATGCTCGTGTCGCGCGCAGCAGTGAAGGTGAGGTCAACCACAGACACGTCAGCCGTGGGAACACGGAAGGCCATGCCTGTCAGCTTCCCCTGAGTGCTTGGGATCACCATACCAACAGCCTTTGCCGCACCGGTCGTGCTGGGGATGATGTTCAATGCAGCGGCACGGCCACCGCGCCAGTCCTTGATGGACACACCATCAACAGTCTTCTGGGTGGCTGTGTATGAGTGAATCGTCGTCATGAGGCCAGTGGAAATGCCGAAGCCCTCCTTCACCAACACGTGCACAAGCGGCGCAAGGCAGTTGGT…	T. congolense savannah
23.02.2014	Yankari Game Reserve	44	f	G. m. submorsitans		x	n
23.02.2014	Yankari Game Reserve	45	m	G. tachinoides		x	y	650									x	y			x	y	GGATGCTGAGTAACTTTGCCTATCAGATGAAAGTACGACTCCGTGCACGGCAAGTTCAAGCACTCCGTCTCAACGACGAAGAGCAGCCCCTCTGTCGCCAAGGATGACACCCTCGTCGTGAACGGCCACCGCATCCTCTGCGTGAAGGCGCAGCGCAACCCCGCGGACCTCCCATGGGGCAAGCTCGGCGTTGAGTACGTGATTGAGTCCACTGGTCTCTTCACAGTGAAGTCTGCTGCTGAGGGCCACCTCCGCGGCGGTGCACGCAAGGTTATCATCAGTGCCCCCGCCTCTGGTGGCGCGAAGACGTTCGTGATGGGCGTGAACCACGGTGACTATAATCCACGCGAGCACCACGTTGTGTCCAACGCCTCATGCACAACCAACTGCCTTGCGCCG…	T. congolense savannah
23.02.2014	Yankari Game Reserve	46	f	G. m. submorsitans	G. m. submorsitans	x	n
23.02.2014	Yankari Game Reserve	47	m	G. tachinoides		x	n
23.02.2014	Yankari Game Reserve	48	f	G. m. submorsitans		x	n
23.02.2014	Yankari Game Reserve	49	f	G. m. submorsitans		x	n
2014-03-07	Kainji Lake National Park	50	m	G. tachinoides		x	y	320	TAGAGGAAGCAAAAGTCGTAACAAGGTAGCTGTAGGTGAACCTGCAGCTGGATCATTTTCCGATGATACTTTTCATGATGCACACACACACACGTGTGTTGTGTACTAGGCGGGGAGAGTTCTTTGGGCTCTCCTTCGCACACACAGATAAAACTCTTTCTCTCCATGTGTGTATGTATATATACATACATACATAGAGGGAAAGAGATACCAAAAAAAGTACATGCCGCTTGACTTGGCGCGTTTATTTTTAAATGTCGCATTGTGTTAAGCACGGCCCCAACAACGTGTCGCATGGATGACTTGGCTT	T. grayi	500	AAACGCGCCAGGTCAAGCGGCATGTACTTTTTTGACGTCTCTTTTCTCCNNGGCGTGTACTTTCACACTCATATACATAACGATACAAGTGCTACACACACACACACAAAGAGAAAGAGTGTTATATATGTGCGAAGAANAGATCANAANACCCTTCCCGCGGAGTCNCACGTTGCACACCGCCGTGCGCGCTTCTCTTCGAACCAGTGCATGANGAGATGTATGTGGTGTTTGCATATANNTCAATATATACACACACCACACACATGACCCCACACGCAGCAAGTCAGCAAAGACNCACATGACGCAGCAGCATGACTCCCTCTGTATACACATACACGTGTTTGTGCGTGTGTATCATGAATAGTATCATCGGAAAATGATCCAGCTGCNGGTTCA…	500bp unidentified								x	y	GTGCTCACAAGCTCCTCATCCGTGTAGCCNAGGATAGCCCTTCATGTACGTMYTGGACGCGCGCTTAAGNGCRGCATCGATCTCCTTGATGCTYGTGTCGCGCGYCGCGGTGAAGGTRAGGTCCACCACCGASACGTCCGGYGTGGGCACGCGGAACGACATGCCYGTCAGCTTGCCCTGCGTGCTCGGGATCACCATGCCCACCGCCTTCGCAGCRCCYGTYGTGCTCGGGATGATRTTAATCGCGGCCGCMCGCCCGCCACGCCAGTCCTTSAYMGACACACCRTCRACCGTCTTCTGMGTCGCYGTGTAGGAGTGGATCGTCGTCATSAGGCCKGTCGCCACGCCGAAGCCCTCCTTCACCAGGACGTGCACGAGGGGYGCGAGRCAGTTSGTCGT…	T. grayi
2014-03-07	Kainji Lake National Park	51	f	G. tachinoides		x	n
2014-03-07	Kainji Lake National Park	52	m	G. tachinoides
2014-03-07	Kainji Lake National Park	53	m	G. tachinoides	G. tachinoides	x	n
2014-03-07	Kainji Lake National Park	54	m	G. tachinoides		x	n
2014-03-07	Kainji Lake National Park	55	f	G. tachinoides		x	n
2014-03-07	Kainji Lake National Park	56	m	G. tachinoides		x	n
2014-03-07	Kainji Lake National Park	57	m	G. tachinoides		x	n
2014-03-07	Kainji Lake National Park	58	f	G. tachinoides		x	n
2014-03-07	Kainji Lake National Park	59	m	G. tachinoides		x	y	400			600						x	n			x	y	GTCGGTGCTCACGAGCTCCTCGTTGGTGTAACCAAGGATGCCCTTCATGTAGGTGCCAGCCGCACGCTTCAGGGCAGCGTCGATCTCCTTGATGCTTGTGTCGCGTGTCGCGGTGAAGGTGAGGTCCACCACCGACACGTCCGGTGTGGGCACACGGAATGACATACCAGTCAACTTGCCCTGGGTGCTTGGAATCACCATACCCACAGCCTTTGCAGCACCTGTAGTGCTTGGGATGATGTTAACAGCCGCAGCACGCCCGCCACGCCAGTCCTTCACGGACACACCGTCCACTGTCTTCTGTGTCGCCGTGTAGGAGTGAATCGTTGTCATGAGGCCAGTCTGCACGCCAAAGCCCTCCTTCACAAGCACGTGCACAATGGGGGCAAGGCAGTTGGT…	T. theileri
2014-03-07	Kainji Lake National Park	60	m	G. tachinoides		x	n
2014-03-07	Kainji Lake National Park	61	m	G. tachinoides		x	y	300													x	n
2014-03-07	Kainji Lake National Park	62	m	G. tachinoides		x	n
2014-03-07	Kainji Lake National Park	63	f	G. tachinoides		x	y	320													x	n
2014-03-07	Kainji Lake National Park	64	f	G. tachinoides		x	n
2014-03-07	Kainji Lake National Park	65	f	G. tachinoides		x	y	320													x	n
2014-03-07	Kainji Lake National Park	66	f	G. tachinoides		x	y	320			500										x	y
2014-03-07	Kainji Lake National Park	67	f	G. tachinoides		x	n
2014-03-07	Kainji Lake National Park	68	m	G. tachinoides		x	y	250													x	n
2014-03-07	Kainji Lake National Park	69	f	G. tachinoides	G. tachinoides	x	y	320													x	n
2014-03-07	Kainji Lake National Park	70	f	G. tachinoides		x	n
2014-03-07	Kainji Lake National Park	71	m	G. tachinoides		x	n														x	n
2014-03-07	Kainji Lake National Park	72	m	G. tachinoides		x	y	320	TCGCGACACGTTGTTGGGGCCGTGCTTAACACAATGCGACATTTAAAAATAAACGCGCCAAGTCAAGCGGCATGTACTTTTTTTGGTATCTCTTTCCCTCTACGTATGTATGTATGTATATATACATACACACGTGGAGAGAAAGAGTTTTATCTGTGTGTGCGAAGGAGAGCCCAATGAACTCTCCCCGCCTAGTACACAACACACGTGTGTGTGTGTGTGCATCATGAAAAGTATCATCGGAAAATGATCCAGCTGCAGGTTCACCTACAGCTACCTTGTTACGACTTTTG	T. grayi fragment	500										x	y
2014-03-07	Kainji Lake National Park	73	m	G. tachinoides		x	n
2014-03-07	Kainji Lake National Park	74	f	G. m. submorsitans	G. m. submorsitans	x	y	320													x	n
2014-03-07	Kainji Lake National Park	75	f	G. m. submorsitans
2014-03-07	Kainji Lake National Park	76	f	G. tachinoides		x	n
2014-03-07	Kainji Lake National Park	77	f	G. m. submorsitans		x	y	320			500										x	n
2014-03-07	Kainji Lake National Park	78	m	G. tachinoides		x	y	650									x	y			x	n
2014-03-07	Kainji Lake National Park	79	m	G. tachinoides		x	y	320													x	n
2014-03-07	Kainji Lake National Park	80	f	G. tachinoides		x	y	320			500										x	n
2014-03-07	Kainji Lake National Park	81	f	G. tachinoides		x	y	320													x	n
2014-03-07	Kainji Lake National Park	82	m	G. tachinoides	G. tachinoides	x	y	320													x	n
2014-03-07	Kainji Lake National Park	83	f	G. tachinoides		x	y	300													x	y
2014-03-07	Kainji Lake National Park	84	m	G. tachinoides		x	y	320													x	n
2014-03-07	Kainji Lake National Park	85	m	G. tachinoides		x	y	650									x	y			x	y	TTGGAGTCATAGATAGAGCTGCGATTGTCGTTGATGAAGTCGGCGCTGACAAGTTCCTCATCGGTGTATCCAAGGATGTTCTTCATGTAGGTCCTGGACGCACGCTTCAGGGCGGCGTCGATCTCCTTGATGCTCGTGTCGCGCGCAGCAGTGAAGGTGAGGTCAACCACAGACACGTCAGCCGTGGGAACACGGAAGGCCATGCCTGTCAGTTTCCCCTGAGTGCTTGGGATCACCATACCAACAGCCTTTGCCGCACCGGTCGTGCTGGGGATGATGTTCAATGCAGCGGCACGGCCACCGCGCCAGTCCTTGATGGACACGCCGTCAACAGTCTTCTGAGTGGCTGTGTATGAGTGAATCGTCGTCATGAGGCCAGTGGAAATGCCGAAGCCCTCC…	T. congolense forest
2014-03-07	Kainji Lake National Park	86	m	G. tachinoides		x	n
2014-03-07	Kainji Lake National Park	87	f	G. tachinoides		x	y	320			650						x	y			x	n
2014-03-07	Kainji Lake National Park	88	m	G. tachinoides		x	y	320			500										x	n
2014-03-07	Kainji Lake National Park	89	m	G. tachinoides		x	n
2014-03-07	Kainji Lake National Park	90	m	G. tachinoides		x	y	320													x	n
2014-03-07	Kainji Lake National Park	91	f	G. tachinoides		x	n
2014-03-07	Kainji Lake National Park	92	m	G. tachinoides		x	y	320			650						x	y			x	n
2014-03-07	Kainji Lake National Park	93	m	G. tachinoides		x	n
2014-03-07	Kainji Lake National Park	94	m	G. tachinoides		x	y	320	GACATTTAAAAATAAACGCGCCAAGTCAAGCGGCATGTACTTTTTTTGGTATCTCTTTCCCTCTACGTATGTATGTATGTATATATACATACACACGTGGAGAGAAAGAGTTTTATCTGTGTGTGCGAAGGAGAGCCCAATGAACTCTCCCCGCCTAGTACACAACACACGTGTGTGTGTGTGTGCATCATGAAAAGTATCATCNGAAAATGATCCAGCTGCAGGTTCNCCTACAGCTACCTTGTTACGACTTTTGCTTCCTC	T. grayi fragment	500	TAGAGGAAGCGAAAGTTATACAANNCAAGCGGGNGNGGGTCTGCATCATGAATCGTATCNTCGGAAAACGATTCATGANCCAGACCCACACACACWCSTGTGGTGTRCTDGGTGGGGAGWGTTCATTGGGCTCTCCTTCGCACACACAGATAAAACTCTTTCTCTCCAYGTGTGTATGTATATATACATACATACATACGTAGAGGAAAAGAGATACCAAAAAAAGCACATGCCGCTTGA	T. grayi-artefact fragment								x	y
2014-03-07	Kainji Lake National Park	95	m	G. tachinoides		x	y	320													x	n
2014-03-07	Kainji Lake National Park	96	m	G. tachinoides	G. tachinoides	x	y	320	AAGCCAAGTCATCCATCGCGACACGTTGTTGGGGCCGTGCTTAACACAATGCGACATTTAAAAATAAACGCGCCAAGTCAAGCGGCATGTACTTTTTTTGGTATCTCTTTCCCTCTACGTATGTATGTATGTATATATNCATACACACGTGGAGAGAAAGAGTTTTATCTGNGTGTGCGAAGGAGAGCCCAATGAACTCTCCCCGCCTAGTACACAACACACNTGTGTGTGTGTGTGCATCATGAAAAGTATCATCGGAAAATGATCCANCTGCAGGTTCACCTACAGCTACCTTGTTACGACTTTTGCTTCCTCTA	T. grayi	450	TAGAGGAAGCAAAAGTCGTAACAAGGTAGCTGTAGGTGAACCTGCAGCTGGATCATTTTCCGATGATACTATTCATGATACACACGCACAAACACGTGTATGTGTATACAGAGGGAGTCATGCTGCTGCGTCATGTGCGTCTTTGCTGACTTGCTGCGTGTGGGGTCATGTGTGTGGTGTGTGTATATATTGATGTATATGCAAACACCACATACATCTCCTCATGCACTGGTTCGAAGAGAAGCGCGCACGGCGGTGTGCAACGTGTGACTCCGCGGGAAGGGTCTTCTGATCTCTTCTTCGCACATATATAACACTCTTTCTCTTTGTGTGTGTGTGTGTAGCACTTGTATCGTTATGTATATGAGTGTGAAAGTACACGCCTTGGAGAAAAGAGAC…	500bp unidentified								x	y	GTCGTAGATGGAGCTGCGGTTGTCATTGATNAAGTCGGTGCTCACAAGCTCCTCATCCGTGTAGCCAAGGATACCCTTCATGTACGTCTTGGACGCGCGCTTAAGRGCRGCATCGATCTCCTTGATGCTCGTGTCGCGCGTCGCGGTGAAGGTGAGGTCCACCACCGACACNTCCGGYGTGGGCACGCGGAACGACATGCCYGTCAGCTTGCCCTGCGTGCTCGGGATCACCATGCCCACCGCCTTCGCAGCRCCYGTYGTGCTCGGGATGATRTTAATCGCGGCCGCACGCCCGCCACGCCAGTCCTTGAYMGACACACCGTCRACCGTCTTCTGAGTCGCCGTGTAGGAGTGGATCGTCGTCATGAGGCCKGTCGCCACGCCGAAGCCCTCCTTCAC…	T. grayi
2014-03-07	Kainji Lake National Park	97	m	G. tachinoides		x	y	320			450										x	n
2014-03-07	Kainji Lake National Park	98	m	G. tachinoides		x	y	320			650						x	y			x	n
2014-03-07	Kainji Lake National Park	99	f	G. tachinoides		x	y	320													x	y
2014-03-07	Kainji Lake National Park	100	m	G. tachinoides		x	n
2014-03-07	Kainji Lake National Park	101	m	G. tachinoides		x	n
2014-03-08	Kainji Lake National Park	102	f	G. tachinoides		x	y	320													x	n
2014-03-08	Kainji Lake National Park	103	f	G. tachinoides		x	y	320													x	n
2014-03-08	Kainji Lake National Park	104	f	G. tachinoides		x	y	320
2014-03-08	Kainji Lake National Park	105	f	G. tachinoides		x	n
2014-03-08	Kainji Lake National Park	106	m	G. tachinoides		x	n
2014-03-08	Kainji Lake National Park	107	m	G. tachinoides		x	y	320			500										x	n
2014-03-08	Kainji Lake National Park	108	f	G. tachinoides		x	n
2014-03-08	Kainji Lake National Park	109	f	G. m. submorsitans	G. m. submorsitans	x	n
2014-03-08	Kainji Lake National Park	110	m	G. tachinoides	G. tachinoides	x	n
2014-03-08	Kainji Lake National Park	111	m	G. tachinoides		x	n
2014-03-08	Kainji Lake National Park	112	m	G. tachinoides		x	y	200													x	n
2014-03-08	Kainji Lake National Park	113	f	G. tachinoides		x	n
2014-03-08	Kainji Lake National Park	114	f	G. tachinoides		x	y	200			650	TAGAGGAAGCAAAAGTCGTAACAAGGTAGCTGTAGGCGAACCTGCAGCTGGATCATTTTCCGATGATAAAAAAGTATACATACATATGTGTACGTGTAGTGTAGGTGTGTGCTATCGAAGGTTGTTGTTGTGTGCCTGTGTGCCCCTCGCTCATGCGCATCCCCATCCCGCACGCCCCAGTGTTTTGTATGCTGTGCGATGCGGTGTGTGTTGGGATCGCGCATTGTCGGGCGCTGTGATGTGCCGGCCACGAACCTTGAAAACCTTGAAGCACGTCTCGCGAAACACACGTGTCCAAGCACGCGTCTCCATGTCGCTGTCTCTCTCTTGTGTTGCGAAGATGCTTACTGTCGCGTTTGCTCCGCCAGGCGGCGCCGCGTGACGTATGTGCTCCGCAAA…	T. congolense forest	700			x	y			x	y
2014-03-08	Kainji Lake National Park	115	m	G. tachinoides	G. tachinoides	x	n
2014-03-08	Kainji Lake National Park	116	m	G. tachinoides		x	n
2014-03-08	Kainji Lake National Park	117	m	G. tachinoides		x	n
2014-03-07	Kainji Lake National Park	118	f	G. tachinoides	G. tachinoides	x	y	320													x	y
2014-03-07	Kainji Lake National Park	119	f	G. tachinoides		x	n
2014-03-07	Kainji Lake National Park	120	f	G. tachinoides		x	n
2014-03-07	Kainji Lake National Park	121	m	G. tachinoides		x	y	320													x	n
2014-03-07	Kainji Lake National Park	122	f	G. tachinoides		x	n
2014-03-07	Kainji Lake National Park	123	m	G. tachinoides	G. tachinoides	x	y	320													x	n
2014-03-07	Kainji Lake National Park	124	f	G. tachinoides		x	n
2014-03-07	Kainji Lake National Park	125	f	G. tachinoides		x	n
2012-07-03	Kainji Lake National Park	126	m	G. tachinoides		x	n
2014-03-08	Kainji Lake National Park	127	f	G. m. submorsitans		x	n
2014-03-08	Kainji Lake National Park	128	f	G. tachinoides		x	n
2014-03-08	Kainji Lake National Park	129	m	G. tachinoides		x	n
2014-03-08	Kainji Lake National Park	130	f	G. m. submorsitans	G. m. submorsitans	x	n
2014-03-08	Kainji Lake National Park	131	f	G. m. submorsitans		x	n
2014-03-08	Kainji Lake National Park	132	m	G. m. submorsitans		x	n
2014-03-08	Kainji Lake National Park	133	f	G. m. submorsitans		x	y	650									x	y			x	y	ATGAGTCGGTGCTGACAGCTCCTCATCGGTGTATCCAAGAATGTTCTTCATGTAGGTCCTGGATGCACGCTTCAGGGCGGCGTCGATCTCCTTGATGCTCGTGTCGCGCGCAGCAGTGAAGGTGAGGTCAACCACAGACACGTCAGCCGTGGGAACACGGAAGGCCATGCCTGTCAGCTTCCCCTGAGTGCTTGGGATCACCATACCAACAGCCTTTGCCGCACCGGTCGTGCTGGGGATGATGTTCAATGCGGCGGCACGGCCACCGCGCCAGTCCTTGATGGACACACCGTCAACAGTCTTCTGGGTGGCTGTGTATGAGTGAATCGTCGTCATGAGGCCAGTGGAAATGCCGAAGCCCTCCTTCACCAACACGTGCACAAGCGGCGCAAGGCAGTT…	T. congolense savannah
2014-03-08	Kainji Lake National Park	134	m	G. m. submorsitans		x	n
2014-03-08	Kainji Lake National Park	135	m	G. m. submorsitans		x	n
2014-03-08	Kainji Lake National Park	136	f	G. m. submorsitans		x	n
2014-03-08	Kainji Lake National Park	137	m	G. m. submorsitans	G. m. submorsitans	x	n
2014-03-08	Kainji Lake National Park	138	m	G. tachinoides	G. tachinoides	x	n
2014-03-08	Kainji Lake National Park	139	f	G. m. submorsitans		x	n
2014-03-08	Kainji Lake National Park	140	f	G. m. submorsitans		x	n
2014-03-08	Kainji Lake National Park	141	m	G. tachinoides		x	n
2014-03-08	Kainji Lake National Park	142	m	G. tachinoides
2014-03-08	Kainji Lake National Park	143	f	G. tachinoides		x	n
2014-03-08	Kainji Lake National Park	144	f	G. tachinoides		x	n
2014-03-08	Kainji Lake National Park	145	f	G. tachinoides		x	n
2014-03-08	Kainji Lake National Park	146	f	G. tachinoides		x	y	350	TTTTTTGTTTGTGTTTTTTTCTTTTGNNTCACNCCTATGTNTGTCTANGTGTGAANCAAAAGCACAACACATATATNTTATCTGTGCNAANGANAAAATTCACNTTTCCTCCCCGCGGNACACACATAACATATATATATATATA	T. theileri fragment	650	TGGATCATTTTCCGATGATAAAAAAGTATACATACATATGTGTACGTGTAGTGTAGGTGTGTGCTATCGAAGGTTGTTGTTGTGTGCTTGTGTGCCCNTCGCTCATGCGCATCCCCATCCCGCACGCCCCANTGTTTTGTGTGCTGTGCGATGCGG	T. congolense forest fragment				x	y			x	y	GGAGTCGTAGATGGAGCTGCGGTTGTCGTTGATAAAGTCGGTGCTCACGAGCTCCTCGTTGGTGTAACCAAGGATGCCCTTCATGTAGGTGCCAGCCGCACGCTTCAGGGCAGCGTCGATCTCCTTGATGCTTGTGTCGCGTGTCGCGGTGAAGGTGAGGTCCACCACCGACACGTCCGGTGTGGGCACACGGAATGACATACCAGTCAACTTGCCCTGGGTGCTTGGAATCACCATACCCACAGCCTTTGCAGCACCTGTAGTGCTTGGGATGATGTTAACAGCCGCAGCACGCCCGCCACGCCAGTCCTTCACGGACACACCGTCCACTGTCTTCTGTGTCGCCGTGTAGGAGTGAATCGTTGTCATGAGGCCAGTCTGCACGCCAAAGCCCTCCTT…	T. theileri
2014-03-08	Kainji Lake National Park	147	f	G. m. submorsitans	G. tachinoides	x	n
2014-03-08	Kainji Lake National Park	148	m	G. m. submorsitans	G. m. submorsitans	x	n
2014-03-08	Kainji Lake National Park	149	f	G. tachinoides		x	n
2014-03-08	Kainji Lake National Park	150	f	G. tachinoides		x	n
2014-03-08	Kainji Lake National Park	151	m	G. tachinoides		x	n
2014-03-08	Kainji Lake National Park	152	f	G. tachinoides		x	n
2014-03-08	Kainji Lake National Park	153	m	G. tachinoides		x	n
2014-03-08	Kainji Lake National Park	154	m	G. tachinoides		x	n
2014-03-08	Kainji Lake National Park	155	m	G. tachinoides		x	n
2014-03-08	Kainji Lake National Park	156	m	G. tachinoides		x	n
2014-03-08	Kainji Lake National Park	157	f	G. tachinoides		x	n														x	n
2014-03-08	Kainji Lake National Park	158	m	G. tachinoides		x	n
2014-03-08	Kainji Lake National Park	159	m	G. tachinoides		x	y	320	AAAAATAAACGCGCCAAGTCAAGCGGCATGTACTTTTTTTGGTATCTCTTTCCCTCTACGTATGTATATATGTATATACACACNTGGAGAGAAAGAGTGTTATCTGTGTGTGCGAAGGAGAGCCCAAAGAGAACTCTCCCCGCTGAGTACACAACACACGTGTGTGTGTGTGTGNTTTAT	T. grayi fragment											x	n
2014-03-08	Kainji Lake National Park	160	m	G. tachinoides		x	n
2014-03-11	Old Oyo National Park- Ibuya Base Camp	161	m	G. palpalis		x	y	320	TAGAGGAAGCAAAAGTCGTAACAAGGTAGCTGTAGGTGAACCTGCAGCTGGATCATTTTCCGATGATACTTTTCATGATGCACACACGCACTCTCGTGCGTTGTGTACTCTGCGGGGAGGGTTTTTTGGCTCTCCTTCGCACACACAGATAAAGCTCTTTCTCTCTGCGTGTGCGTATATATTATATATACACACGTGGAAAGAAAGAGATACCAAAAAAAGTACATGCCGCTTGACTTGGCGCGTTTATTCTTAAACGTCGCATTGTGTTAAGCACGGCCCCAACAACGTGTCGCGATGGATGACTTGGCTT	T. grayi	500										x	y
2014-03-11	Old Oyo National Park- Ibuya Base Camp	162	f	G. m. submorsitans	Glossina sp.	x	n
2014-03-11	Old Oyo National Park- Ibuya Base Camp	163	f	G. palpalis	G. palpalis	x	n
2014-03-11	Old Oyo National Park- Ibuya Base Camp	164	m	G. palpalis		x	y	320													x	y
2014-03-11	Old Oyo National Park- Ibuya Base Camp	165	f	G. palpalis		x	y	320			500										x	y	GAGATCGATGTCGTGGCGGTGGTCGACATGAACACGGACGCCGAGTACTTCGCGTACCAGATGAAGTACGACACGGTGCACGGCAAGTTCCGCCACACGGTGACGACGGCGAAGAGCAACCCTTCGGTGGCGAAGGACGACATGCTGGTTGTCAACGGGCACCGCATCCTGTGCGTGAAGGCYCAGCGCAACCCCGCGGACCTGCCGTGGGGCAAGCTCGGCGTGGACTACGTGATTGAGTCGACGGGTCTGTTCACGGCCAAGAAGGCGGCGGAGGGCCACCTGCGCGGTGGCGCTAAGAAGGTCGTCATCAGCGCCCCCGCCTCCGGCGGTGCCAAGACGTTCGTGATGGGCGTCAACCACCACGAGTACAAGCCCAGCGAGCACCACGTGGTGTCG…	T. grayi
2014-03-11	Old Oyo National Park- Ibuya Base Camp	166	f	G. palpalis		x	y	320			500										x	y
2014-03-11	Old Oyo National Park- Ibuya Base Camp	167	f	G. palpalis		x	y	320			500										x	y	GAGTCGGTGCTCACAAGCTCCTCATCCGTGTAGCCAAGGATGCCCTTCATGTACGTCTTGGATGCGCGCTTAAGGGCAGCATCGATCTCCTTGATGCTCGTGTCGCGCGTCGCGGTGAAGGTGAGGTCCACCACCGACACGTCCGGCGTGGGCACGCGGAACGACATGCCTGTCAGCTTGCCCTGNGTGCTCGGGATCACCATGCCCACCGCCTTYGCAGCACCTGTCGTGCTCGGGATGATGTTCATCGCGGCCGCGCGCCCGCCACGCCAGTCCTTGATCGACACACCGTCGACCGTCTTCTGAGTCGCCGTGTAGGAGTGGATCGTCGTCATGAGGCCTGTCGCCACGCCGAAGCCCTCCTTCACCAGGACGTGCACGAGGGGTGCGAGGCAGTTC…	T. grayi
2014-03-11	Old Oyo National Park- Ibuya Base Camp	168	f	G. palpalis		x	n
2014-03-11	Old Oyo National Park- Ibuya Base Camp	169	f	G. palpalis		x	n
2014-03-11	Old Oyo National Park- Ibuya Base Camp	170	f	G. palpalis		x	n
2014-03-11	Old Oyo National Park- Ibuya Base Camp	171	f	G. palpalis		x	y	320			500										x	y
2014-03-11	Old Oyo National Park- Ibuya Base Camp	172	f	G. palpalis		x	y	320													x	y
2014-03-11	Old Oyo National Park- Ibuya Base Camp	173	f	G. palpalis		x	y	320													x	y
2014-03-11	Old Oyo National Park- Ibuya Base Camp	174	f	G. palpalis		x	n
2014-03-11	Old Oyo National Park- Ibuya Base Camp	175	f	G. palpalis		x	n
2014-03-11	Old Oyo National Park- Ibuya Base Camp	176	f	G. palpalis	G. palpalis	x	y	320			500										x	y
2014-03-11	Old Oyo National Park- Ibuya Base Camp	177	f	G. palpalis		x	n
2014-03-11	Old Oyo National Park- Ibuya Base Camp	178	f	G. palpalis		x	y	320			500										x	y
2014-03-11	Old Oyo National Park- Ibuya Base Camp	179	f	G. palpalis		x	y	320			500										x	y
2014-03-11	Old Oyo National Park- Ibuya Base Camp	180	m	G. palpalis		x	y	320			500										x	y	GAGATCGATGTCGTGGCGGTGGTCGACATGAACACGGACGCCGAGTACTTCGCGTACCAGATGAAGTACGACACGGTGCACGGCAAGTTCCGCCACACGGTGACGACGGCGAAGAGCAACCCTTCGGTGGCGAAGGACGACATGCTGGTTGTCAACGGGCACCGCATCCTGTGCGTGAAGGCYCAGCGCAACCCCGCGGACCTGCCGTGGGGCAAGCTCGGCGTGGACTACGTGATTGAGTCGACGGGTCTGTTCACGGCCAAGAAGGCGGCGGAGGGCCACCTGCGCGGTGGCGCTAAGAAGGTCGTCATCAGCGCCCCCGCCTCCGGCGGTGCCAAGACGTTCGTGATGGGCGTCAACCACCACGAGTACAAGCCCAGCGAGCACCACGTGGTGTCG…	T. grayi
2014-03-11	Old Oyo National Park- Ibuya Base Camp	181	f	G. palpalis		x	y	320			500										x	y
2014-03-11	Old Oyo National Park- Ibuya Base Camp	182	m	G. palpalis		x	y	320			500										x	y
2014-03-11	Old Oyo National Park- Ibuya Base Camp	183	f	G. palpalis		x	n
2014-03-11	Old Oyo National Park- Ibuya Base Camp	184	f	G. palpalis	G. palpalis	x	y	320			500								x	y	x	y	GCCACACGGTGACGACGGCGAAGAGCNACCCTTCGGTGGCGAAGGACGACATGCTGGTNGTCAACGGGCACCGCATYCTGTGYGTGAAGGCCCAGCGCAACCCCGCGGACCTGCCGTGGGGCAAGCTCGGYGTGGACTACGTSATYGAGTCGACGGGYCTGTTCACGGCCAAGAAGGCGGCGGAGGGCCACCTGCGCGGCGGYGCKAAGAAGGTCGTCATCAGCGCCCCCGCCTCCGGCGGTGCCAAGACRTTCGTGATGGGCGTCAACCACCACGAGTACAAGCCCAGCGAGCACCACGTGGTGTCGAACGCSTCRTGCACGACCAACTGYCTCGCRCCCCTCGTGCACGTCCTGGTGAAGGAGGGCTTCGGCGTGGCGACMGGCCTNATGACGACGA…	T. grayi
2014-03-11	Old Oyo National Park- Ibuya Base Camp	185	f	G. palpalis	G. palpalis	x	y	320			500										x	y
2014-03-11	Old Oyo National Park- Ibuya Base Camp	186	m	G. palpalis		x	n
2014-03-11	Old Oyo National Park- Ibuya Base Camp	187	m	G. palpalis		x	y	320													x	y
2014-03-11	Old Oyo National Park- Ibuya Base Camp	188	m	G. palpalis		x	y	320			500										x	y
2014-03-11	Old Oyo National Park- Ibuya Base Camp	189	m	G. palpalis		x	n
2014-03-11	Old Oyo National Park- Ibuya Base Camp	190	f	G. palpalis		x	n
2014-03-11	Old Oyo National Park- Ibuya Base Camp	191	m	G. palpalis		x	y	320	CATGCGACGTTTAAAAATAAACGCGCCAAGTCAAGCGGCATGTACTTTTTTTGGTATCTCTTTCCCTCTACGTATGTATATATGTATATACACACGTGGAGAGAAAGAGTGTTATCTGTGTGTGCGAAGGAGAGCCCAAAGAGAACTCTCCCCGCTGAGTACACAACACACGTGTGTGTGTGTGTGCTTTATGAAAAGTATCATC	T. grayi fragment	500										x	y	GATGAGTCGGTGCTCACAAGCTCCTCATCCGTGTAGCCAAGGATGCCCTTCATGTACGTCTTGGATGCGCGCTTAAGGGCAGCATCGATCTCCTTGATGCTCGTGTCGCGCGTCGCGGTGAAGGTGAGGTCCACCACCGACACGTCCGGCGTGGGCACGCGGAACGACATGCCTGTCAGCTTGCCCTGWGTGCTCGGGATCACCATGCCCACCGCCTTYGCAGCACCTGTCGTGCTCGGGATGATGTTCATCGCGGCCGCGCGCCCGCCACGCCAGTCCTTGATCGACACACCGTCGACCGTCTTCTGAGTCGCCGTGTAGGAGTGGATCGTCGTCATGAGGCCTGTCGCCACGCCGAAGCCCTCCTTCACCAGGACGTGCACGAGGGGTGCGAGGCAG…	T. grayi
2014-03-11	Old Oyo National Park- Ibuya Base Camp	192	m	G. palpalis		x	n
2014-03-11	Old Oyo National Park- Ibuya Base Camp	193	m	G. palpalis		x	y	320													x	y
2014-03-11	Old Oyo National Park- Ibuya Base Camp	194	m	G. palpalis		x	y	320	ACTGCAGCTGGATCATTTTCCGATGATACTTTTCATGATGCACACACACACAC	T. grayi fragment	500	GCTGGATCATTTTCCGATGATACTATTCATGATNCACACGCACAAACACGTGTATGTGTATACAGAGGGAGTCATGCTGCTGCGTCATGTGCGTCTTTGCTGACTTGCTGCGTGTGGGGTCATGTGTGTGGTGTGTGTATATATTGATGTATATGCAAACACCACATACATCTCCTCATGCACTGGTTCGAAGAGAAGCGCNCACGGCGGTGTGCAACGTGTGACTCCGCGGGAAGGGTCTTCTGATCTCTTCTTCGCACATATATAACACTCTTTCTCTTTGTGTGTGTGTGTGTAGCACTTGTATCGTTATGTATATGAGTGTGAAAGTACACGCCTTGGANAAAAGAGACGTCAAAAAAGTACATGCCGCTTGACCTGGCGCGTTTTTCNTAAACG…	500bp unidentified
2014-03-11	Old Oyo National Park- Ibuya Base Camp	195	m	G. palpalis		x	n
2014-03-11	Old Oyo National Park- Ibuya Base Camp	196	m	G. palpalis		x	n														x	y
2014-03-11	Old Oyo National Park- Ibuya Base Camp	197	m	G. palpalis		x	y	320			500	TAGAGGAAGCAAAAGTCGTAACAAGGTAGCTGTAGGTGAANCTGCAGCTGGATCATTTTCCGATGATACTATTCATACTACACGCGCACATACACGTGTGTGTGTGTGTGTAGAGGGAGTCATGTGCGCCGTGTGCGTCTTTGGCTGACTTGCTGTGTGGTCCTATGTGTGTGGTGCGCGCATGTGTCTCAATGTACGTATGTATGTCGATGTATAATATGCAAACACCACACACGTGTGTCCCATGCACTTGTTCGAAGAGGCGCGCCACCATACGGCGTGCGACTCCGCGGGAAGAGTCTGATCTCTTCTTCGCACATATATAACGCTCTTTCTCTTTGTGTGTGTGTAGCACCTGTGTATATATGGGTGTGAGTACGTGCCTTGGAGAAAAGATAC…	500bp unidentified								x	y	GACATGAACACGGATGCCGAGTACTTCGCGTACCAGATGAAGTACGACACAGTGCACGGCAAGTTCCGCCACACCGTGACGACGGCGAAGAGCGACCCCTCGGTGGCGAAGGACGACATGCTGGTGGTCAACGGGCACCGCATCCTGTGTGTGAAGGCACAGCGTAACCCCGCGGACCTGCCGTGGGGCAAGCTCGGTGTGGACTACGTCATCGAGTCGACGGGACTGTTCACGGCCAAGAAGGCGGCGGAGGGCCACCTGCGCGGCGGCGCGAAGAAGGTCGTCATCAGCGCCCCCGCCTCCGGTGGTGCCAAGACGTTCGTGATGGGCGTCAACCACCACGAGTACAAGCCCAGCGAGCACCACGTGGTGTCGAACGCCTCGTGCACGACCAACTGT…	T. grayi
2014-03-11	Old Oyo National Park- Ibuya Base Camp	198	m	G. palpalis		x	n
2014-03-11	Old Oyo National Park- Ibuya Base Camp	199	f	G. palpalis		x	y	320	GCTAAATTCNTAACACGGTAGCTGGTGGTGAACCTGYAGCTGGATCATTTTCCGATGATACTTTTCATAAAGCACACACACACACACGTGTGTTGTGTACTCNNCGGGGAGAGNTCTCTTTGGGCTCTCCTTCNCACACACAGATAACACTCTTTCTCTCCANGTGTGTNTATACATATATACATACGTAGAGGGAAAGAGAGACNAAAAAAAGACATGCCNCTTGASTTGGCGCGTTTATTTTTTAAACRYCGCATTGTGGNTAARCACGGCCCCWACAACGTGTCNCGATGNNTGACTTGGTTT	T. grayi fragment											x	y	GAAGTCGGTGCTCACAAGCTCCTCATCCGTGTAGCCAAGGATGCCCTTCATGTACGTCTTGGATGCGCGCTTAAGGGCAGCATCGATCTCCTTGATGCTCGTGTCGCGCGTCGCGGTGAAGGTGAGGTCCACCACCGACACGTCCGGCGTGGGCACGCGGAACGACATGCCTGTCAGCTTGCCCTGWGTGCTCGGGATCACCATGCCCACCGCCTTTGCAGCACCTGTCGTGCTCGGGATGATGTTCATCGCGGCCGCGCGCCCGCCACGCCAGTCCTTGATCGACACACCGTCGACCGTCTTCTGAGTCGCCGTGTAGGAGTGGATCGTCGTCATGAGGCCTGTCGCCACGCCGAAGCCCTCCTTCACCAGGACGTGCACGAGGGGTGCGAGGCAGTT…	T. grayi
2014-03-11	Old Oyo National Park- Ibuya Base Camp	200	m	G. palpalis	G. palpalis	x	y	320	TAGAGGAAGCAAAAGTCGTAACAAGGTAGCTGTAGGTGAACCTGCAGCTGGATCATTTTCCGATGATACTTTTCATAAAGCACACACACACACACACGTGTGTTGTGTACTCAGCGGGGAGAGTTCTCTTTGGGCTCTCCTCCGCACACACAGATAACACTCTTTCTCTCCATGTGTGTATATACATATATACATACGTAGAGGGAAAGAGATACCAAAAAAAGTACATGCCGCTTGACTTGGCGCGWYTATTTTTTAAACGTCGCATTGTGGTTAAGCACGGCCCCAACAACGTGTCGCATGGATGACTTGGCTT	T. grayi	500
2014-03-11	Old Oyo National Park- Ibuya Base Camp	201	f	G. palpalis		x	n
2014-03-11	Old Oyo National Park- Ibuya Base Camp	202	m	G. palpalis		x	n
2014-03-11	Old Oyo National Park- Ibuya Base Camp	203	f	G. palpalis		x	n
2014-03-11	Old Oyo National Park- Ibuya Base Camp	204	m	G. palpalis		x	y	320	AAGCCAAGTCATCCATCGCGACACGTTGTTGGGGCCGTGCTTAACCACAATGCGACGTTTAAAAAATAAACGCGCCAAGTCAAGCGGCATGTACTTTTTTTGGTATCTCTTTCCCTCTACGTATGTATATATACACACGTGGAAAGAAAGAGTGTTATCTGTGTGTGCGAAGGAGAGCCAAAGAACTCTCCCCGCTGAGTACACACAACACACACGTGTGTGTGTGTGTGTGCGTGCTTCATGAAAAGTATCATCGGAAAATGATCCAGCTGCAGGTTCACCTACAGCTACCTTGTTACGACTTTTGCTTCCTCTA	T. grayi	500										x	y	GTCGCCTTGGCGTCGTAGATGGAGCTGCGGTTGTCATTGATGAAGTCGGTGCTCACAAGCTCCTCATCCGTGTAGCCAAGGATGCCCTTCATGTACGTCTTGGACGCGCGCTTAAGGGCGGCATCGATCTCCTTGATGCTCGTGTCGCGCGTCGCGGTGAAGGTGAGGTCCACCACCGACACGTCTGGCGTCGGCACGCGGAACGACATGCCTGTCAGCTTGCCCTGCGTGCTCGGGATCACCATGCCCACCGCCTTCGCAGCACCTGTCGTGCTCGGGATGATGTTCATCGCGGCCGCACGCCCACCACGCCAGTCCTTGATCGACACACCGTCGACCGTCTTCTGAGTCGCCGTGTAGGAGTGGATCGTCGTCATGAGGCCTGTCGCCACACCGAAG…	T. grayi
2014-03-11	Old Oyo National Park- Ibuya Base Camp	205	f	G. palpalis		x	y	320													x	y	GTCGGTGCTCACAAGCTCCTCATCCGTGTAGCCAANGATANCCTTCATGTACGTCTTGGACGCGCGCTTAAGGGCAGCATCGATCTCCTTGATGCTCGTGTCGCGCGTCGCGGTGAAGGTGAGGTCCACCACCGACACNTCCGGNGTGGGCACGCGGAACGACATGCCNGTCAGCTTGCCCTGCGTGCTCGGGATCACCATGCCCACCGCCTTCGCAGCRCCTGTNGTGCTCGGGATGATNTTAATCGCGGCCGCACGCCCGCCACGCCAGTCCTTGATNGACACACCNTCAACCGTCTTCTGAGTCGCYGTGTAGGAGTGGATCGTYGTCATGAGGCCTGTCGCCACGCCGAAGCCCTCCTTCACCAGGACGTGCACGAGGGGTGCGAGGCAGTTSGT…	T. grayi
2014-03-11	Old Oyo National Park- Ibuya Base Camp	206	m	G. palpalis		x	y	320			500										x	y
2014-03-11	Old Oyo National Park- Ibuya Base Camp	207	m	G. palpalis		x	y	320			500										x	y
2014-03-11	Old Oyo National Park- Ibuya Base Camp	208	m	G. palpalis		x	n
2014-03-11	Old Oyo National Park- Ibuya Base Camp	209	m	G. palpalis
2014-03-11	Old Oyo National Park- Ibuya Base Camp	210	m	G. palpalis		x	y	320			500										x	y	GCCGAGTACTTCGCGTACCAGATGAAGTACGACACGGTGCACGGCAAGTTCCGCCACACGGTGACGACGGCGAAGAGCRACCCTTCGGTGGCGAAGGACGACATGCTGGTKGTCAACGGGCACCGCATCCTGTGYGTGAAGGCMCAGCGCAACCCCGCGGACCTGCCGTGGGGCAAGCTCGGYGTGGACTACGTSATYGAGTCGACGGGYCTGTTCACGGCCAAGAAGGCGGCGGAGGGCCACCTGCGCGGCGGYGCKAAGAAGGTCGTCATCAGCGCCCCCGCCTCCGGCGGTGCCAAGACGTTCGTGATGGGCGTCAACCACCACGAGTACAAGCCCAGCGAGCACCACGTGGTGTCGAACGCSTCNTGCACGACSAACTGYCTCGCRCCCCTCGTG…	T. grayi
2014-03-11	Old Oyo National Park- Ibuya Base Camp	211	m	G. palpalis		x	y	320	TAGAGGAAGCAAAAGTCGTAACAAGGTAGTTGTAGGTGAACCTGCAGCTGGATCATTTTCCGATGATACTTTTCATAAAGCACACACACACACACGTGTGTTGTGTACTCAGCGGGGAGAGTTCTCTTTGGGCTCTCCTTCGCACACACAGATAACACTCTTTCTCTCCATGTGTGTATATACATATATACATACGTAGAGGGAAAGAGATACCAAAAAAAGTACATGCCGCTTGACTTGGCGCGTTTATTTTTTAAACGTCGCATTGTGGTTAAGCACGGCCCCAACAACGTGTCGCGATGGATGACTTGGCTT	T. grayi	500	AAGCCAAGTCATCCATCGTGCAATTATTGGTCGCGCAACGAGGAATGTCTCGTAGGCGCAGCTCATCAAACTGTGCCGATTACGTCCCTGCCATTTGTACACACCGCCCGTCGTTGTTTCCGATGATGGTGCAATACAGGTGATCGGACAGTCGAATGTCTCATTCGACCGAAAGTTCACCGATATTTCTTCAATAGAGGAAGCAAAAGTCGTAACAAGGTAGCTGTAGGTGAACCTGCAGCTGGATCATTTTCCGATGATACTTTTCATAAAGCACACACACACACACGTGTGTTGTGTACTCAGCGGGGAGAGTTCTCTTTGGGCTCTCCTTCGCACACACAGATAACACTCTTTCTCTCCATGTGTGTATATACATATATACATACGTAGAGGGAA…	T. grayi-artefact						x	y	x	y	TACGACACGGTGCACGGCAAGTTCCGCCACACGGTGACGACGGCGAAGAGCAACCCTTCGGTGGCGAAGGACGACATGCTGGTTGTCAACGGGCACCGCATCCTGTGCGTGAAGGCCCAGCGCAACCCCGCGGACCTGCCGTGGGGCAAGCTCGGCGTGGACTACGTGATTGAGTCGACGGGTCTGTTCACGGCCAAGAAGGCGGCGGAGGGCCACCTGCGCGGTGGCGCTAAGAAGGTCGTCATCAGCGCCCCCGCCTCCGGCGGTGCCAAGACGTTCGTGATGGGCGTCAACCACCACGAGTACAAGCCCAGCGAGCACCACGTGGTGTCGAACGCCTCATGCACGACGAACTGCCTCGCACCCCTCGTGCACGTCCTGGTGAAGGAGGGCTTCGGC…	T. grayi
2014-03-11	Old Oyo National Park- Ibuya Base Camp	212	m	G. palpalis		x	y	320													x	y
2014-03-11	Old Oyo National Park- Ibuya Base Camp	213	m	G. palpalis		x	n
2014-03-11	Old Oyo National Park- Ibuya Base Camp	214	f	G. palpalis		x	n
2014-03-11	Old Oyo National Park- Ibuya Base Camp	215	m	G. palpalis		x	y	320	ACACATGCGACGTTTAAAAAATAAACGCGCCAAGTCAAGCGGCATGTACTTTTTTTGGTATCTCTTTCCCTCTACGTATGTATATATGTATATACACACGTGGAGAGAAAGAGTGTTATCTGTGTGTGCGAAGGAGAGCCCAAAGAGAACTCTCCCCGCTGAGTACACAACACACGTGTGTGTGTGTGTGNTTTATGAAAAGTATCATCGGAAAA	T. grayi fragment	500										x	y	AGCTGCGGTTGTCATTGATGAAGTCGGTGCTCACAAGCTCCTCATCCGTGTAGCCAAGGATGCCCTTCATGTACGTCTTGGATGCGCGCTTAAGGGCAGCATCGATCTCCTTGATGCTCGTGTCGCGCGTCGCGGTGAAGGTGAGGTCCACCACCGACACGTCCGGCGTGGGCACGCGGAACGACATGCCTGTCAGCTTGCCCTGWGTGCTCGGGATCACCATGCCCACCGCCTTYGCAGCACCTGTCGTGCTCGGGATGATGTTCATCGCGGCCGCGCGCCCGCCACGCCAGTCCTTGATCGACACACCGTCGACCGTCTTCTGAGTCGCCGTGTAGGAGTGGATCGTCGTCATGAGGCCTGTCGCCACGCCGAAGCCCTCCTTCACCAGGACGTGCA…	T. grayi
2014-03-11	Old Oyo National Park- Ibuya Base Camp	216	f	G. palpalis		x	n
2014-03-11	Old Oyo National Park- Ibuya Base Camp	217	f	G. palpalis	G. palpalis	x	y	320													x	y
2014-03-11	Old Oyo National Park- Ibuya Base Camp	218	f	G. palpalis		x	y	320			500										x	y
2014-03-11	Old Oyo National Park- Ibuya Base Camp	219	f	G. palpalis		x	y	320													x	y	TTGATGAGTCGGTGCTCACAAGCTCCTCATCCGTGTAGCCAAGGATACCCTTCATGTACGTCTTGGACGCGCGCTTAAGGGCAGCATCGATCTCCTTGATGCTCGTGTCGCGCGTCGCGGTGAAGGTGAGGTCCACCACCGACACGTCCGGCGTGGGCACGCGGAACGACATGCCTGTCAGCTTGCCCTGCGTGCTCGGGATCACCATGCCCACCGCCTTCGCAGCACCTGTCGTGCTCGGGATGATATTAATCGCGGCCGCACGCCCGCCACGCCAGTCCTTGATCGACACACCGTCAACCGTCTTCTGAGTCGCCGTGTAGGAGTGGATCGTCGTCATGAGGCCTGTCGCCACGCCGAAGCCCTCCTTCACCAGGACGTGCACGAGGGGTGCGAGGC…	T. grayi
2014-03-11	Old Oyo National Park- Ibuya Base Camp	220	m	G. palpalis		x	n
2014-03-11	Old Oyo National Park- Ibuya Base Camp	221	m	G. palpalis		x	y	320													x	y
2014-03-11	Old Oyo National Park- Ibuya Base Camp	222	f	G. palpalis		x	n
2014-03-11	Old Oyo National Park- Ibuya Base Camp	223	m	G. palpalis		x	n
2014-03-11	Old Oyo National Park- Ibuya Base Camp	224	f	G. palpalis		x	n
2014-03-11	Old Oyo National Park- Ibuya Base Camp	225	f	G. palpalis		x	y	320													x	y
2014-03-11	Old Oyo National Park- Ibuya Base Camp	226	f	G. palpalis		x	y	320
2014-03-11	Old Oyo National Park- Ibuya Base Camp	227	f	G. palpalis		x	n
2014-03-11	Old Oyo National Park- Ibuya Base Camp	228	m	G. palpalis		x	n
2014-03-11	Old Oyo National Park- Ibuya Base Camp	229	m	G. palpalis		x	n
2014-03-11	Old Oyo National Park- Ibuya Base Camp	230	f	G. palpalis		x	n
2014-03-11	Old Oyo National Park- Ibuya Base Camp	231	f	G. palpalis		x	y	320													x	n
2014-03-11	Old Oyo National Park- Ibuya Base Camp	232	m	G. palpalis		x	y	320													x	n
2014-03-11	Old Oyo National Park- Ibuya Base Camp	233	f	G. palpalis	G. palpalis	x	y	320			500										x	y
2014-03-11	Old Oyo National Park- Ibuya Base Camp	234	f	G. palpalis		x	y	320													x	n
2014-03-11	Old Oyo National Park- Ibuya Base Camp	235	f	G. palpalis		x	y	650									x	y			x	y	AGTCGGCGCTGACAAGTTCCTCATCGGTGTATCCAAGGATGTTCTTCATGTAGGTCCTGGACGCACGCTTCAGGGCGGCGTCGATCTCCTTGATGCTCGTGTCGCGCGCAGCAGTGAAGGTGAGGTCAACCACAGACACGTCAGCCGTGGGAACACGGAAGGCCATGCCTGTCAGTTTCCCCTGAGTGCTTGGGATCACCATACCAACAGCCTTTGCCGCACCGGTCGTGCTGGGGATGATGTTCAATGCAGCGGCACGGCCACCGCGCCAGTCCTTGATGGACACGCCGTCAACAGTCTTCTGAGTGGCTGTGTATGAGTGAATCGTCGTCATGAGGCCAGTGGAAATGCCGAAGCCCTCCTTCACCAACACGTGCACAAGCGGAGCAAGGCAGTTGG…	T. congolense forest
2014-03-11	Old Oyo National Park- Ibuya Base Camp	236	m	G. palpalis		x	y	320			500										x	y
2014-03-11	Old Oyo National Park- Ibuya Base Camp	237	f	G. palpalis		x	y	650	TTTTCCGATGATAAAAAAGTATACATACATATGTGTACGTGTAGTGTAGGTGTGTGCTATCGAAGGTTGTTGTTGTGTGCTYGTGTGCCCNTCGCTCATGCGCATCCCCATCCCGCACGCCCCAGTGTTTTGTGTGCTGTGCGATGCGGTGTGTGTTGGGATCGC	T. congolense forest fragment							x	n			x	n
2014-03-11	Old Oyo National Park- Ibuya Base Camp	238	m	G. palpalis		x	n
2014-03-11	Old Oyo National Park- Ibuya Base Camp	239	f	G. palpalis		x	y	320			500										x	y	CGGTGCTCACAAGCTCCTCATCCGTGTAGCCAAGGATGCCCTTCATGTACGTCTTGGATGCGCGCTTAAGGGCAGCATCGATCTCCTTGATGCTCGTGTCGCGCGTCGCGGTGAAGGTGAGGTCCACCACCGACACGTCCGGCGTGGGCACGCGGAACGACATGCCTGTCAGCTTGCCCTGNGTGCTCGGGATCACCATGCCCACCGCCTTTGCAGCACCTGTCGTGCTCGGGATGATGTTCATCGCGGCCGCGCGCCCGCCACGCCAGTCCTTGATCGACACACCGTCGACCGTCTTCTGAGTCGCCGTGTAGGAGTGGATCGTCGTCATGAGGCCTGTCGCCACGCCGAAGCCCTCCTTCACCAGGACGTGCACGAGGGGTGCGAGGCAGTTCGTCG…	T. grayi
2014-03-11	Old Oyo National Park- Ibuya Base Camp	240	m	G. palpalis		x	n
2014-03-11	Old Oyo National Park- Ibuya Base Camp	241	f	G. palpalis		x	y	320			500			650							x	y
2014-03-11	Old Oyo National Park- Ibuya Base Camp	242	f	G. palpalis		x	y	320													x	n
2014-03-11	Old Oyo National Park- Ibuya Base Camp	243	f	G. palpalis		x	y	320			500										x	y
2014-03-11	Old Oyo National Park- Ibuya Base Camp	244	f	G. palpalis		x	y	320			500										x	y	GTCGGTGCTCACAAGCTCCTCATCCGTGTAGCCAAGGATGCCCTTCATGTACGTCTTGGATGCGCGCTTAAGGGCAGCATCGATCTCCTTGATGCTCGTGTCGCGCGTCGCGGTGAAGGTGAGGTCCACCACCGACACGTCCGGCGTGGGCACGCGGAACGACATGCCTGTCAGCTTGCCCTGNGTGCTCGGGATCACCATGCCCACCGCCTTYGCAGCACCTGTCGTGCTCGGGATGATGTTCATCGCGGCCGCGCGCCCGCCACGCCAGTCCTTGATCGACACACCGTCGACCGTCTTCTGAGTCGCCGTGTAGGAGTGGATCGTCGTCATGAGGCCTGTCGCCACGCCGAAGCCCTCCTTCACCAGGACGTGCACGAGGGGTGCGAGGCAGTTCGT…	T. grayi
2014-03-11	Old Oyo National Park- Ibuya Base Camp	245	f	G. palpalis		x	n
2014-03-11	Old Oyo National Park- Ibuya Base Camp	246	f	G. palpalis		x	y	320			500			650			x	y	x	y	x	y
2014-03-11	Old Oyo National Park- Ibuya Base Camp	247	f	G. palpalis		x	n
2014-03-11	Old Oyo National Park- Ibuya Base Camp	248	f	G. palpalis	G. palpalis	x	y	320			500								x	y	x	y
2014-03-11	Old Oyo National Park- Ibuya Base Camp	249	m	G. palpalis		x	y	320													x	n
2014-03-11	Old Oyo National Park- Ibuya Base Camp	250	m	G. palpalis		x	y	320			500										x	y
2014-03-11	Old Oyo National Park- Ibuya Base Camp	251	m	G. palpalis		x	y	320			500										x	y
2014-03-11	Old Oyo National Park- Ibuya Base Camp	252	f	G. palpalis		x	y	320			500										x	n
2014-03-11	Old Oyo National Park- Ibuya Base Camp	253	f	G. palpalis		x	y	320			500										x	n
2014-03-11	Old Oyo National Park- Ibuya Base Camp	254	m	G. palpalis		x	y	320			500										x	y
2014-03-11	Old Oyo National Park- Ibuya Base Camp	255	f	G. palpalis		x	y	320			500										x	y	AGTCGGTGCTCACAAGCTCCTCATCCGTGTAGCCAAGGATACCCTTCATGTACGTCTTGGACGCGCGCTTAAGGGCAGCATCGATCTCCTTGATGCTCGTGTCGCGCGTCGCGGTGAAGGTGAGGTCCACCACCGACACGTCCGGCGTGGGCACGCGGAACGACATGCCTGTCAGCTTGCCCTGCGTGCTCGGGATCACCATGCCCACCGCCTTCGCAGCACCTGTCGTGCTCGGGATGATATTAATCGCGGCCGCACGCCCGCCACGCCAGTCCTTGATCGACACACCGTCAACCGTCTTCTGAGTCGCCGTGTAGGAGTGGATCGTCGTCATGAGGCCTGTCGCCACGCCGAAGCCCTCCTTCACCAGGACGTGCACGAGGGGTGCGAGGCAGTTCG…	T. grayi
2014-03-11	Old Oyo National Park- Ibuya Base Camp	256	f	G. palpalis		x	y	320			500										x	y
2014-03-11	Old Oyo National Park- Ibuya Base Camp	257	f	G. palpalis		x	y	320													x	y	CATCCGTGTAGCCAAGGATGCCCTTCATGTACGTCTTGGACGCGCGCTTAAGGGCGGCATCGATCTCCTTGATGCTCGTGTCGCGCGTCGCGGTGAAGGTGAGGTCCACCACCGACACGTCTGGCGTCGGCACGCGGAACGACATGCCTGTCAGCTTGCCCTGCGTGCTCGGGATCACCATGCCCACCGCCTTCGCAGCACCTGTCGTGCTCGGGATGATGTTCATCGCGGCCGCACGCCCACCACGCCAGTCCTTGATCGACACACCGTCGACCGTCTTCTGAGTCGCCGTGTAGGAGTGGATCGTCGTCATGAGGCCTGTCGCCACACCGAAGCCCTCCTTCACCAGGACGTGCACGAGGGGTGCAAGGCAGTTCGTCGTGCATGAGGCGTTCGACA…	T. grayi
2014-03-11	Old Oyo National Park- Ibuya Base Camp	258	f	G. palpalis		x	y	320			500										x	y
2014-03-11	Old Oyo National Park- Ibuya Base Camp	259	f	G. palpalis		x	y	320													x	n
2014-03-11	Old Oyo National Park- Ibuya Base Camp	260	f	G. palpalis		x	y	320													x	n
2014-03-11	Old Oyo National Park- Ibuya Base Camp	261	f	G. palpalis		x	y	320			500										x	y
2014-03-11	Old Oyo National Park- Ibuya Base Camp	262	f	G. palpalis		x	y	320											x	n	x	n
2014-03-11	Old Oyo National Park- Ibuya Base Camp	263	m	G. palpalis		x	n
2014-03-11	Old Oyo National Park- Ibuya Base Camp	264	m	G. palpalis		x	y	320													x	n
2014-03-11	Old Oyo National Park- Ibuya Base Camp	265	m	G. palpalis		x	y	320													x	n
2014-03-11	Old Oyo National Park- Ibuya Base Camp	266	m	G. palpalis		x	y	320			500										x	y
2014-03-11	Old Oyo National Park- Ibuya Base Camp	267	m	G. palpalis		x	y	320			500										x	y
2014-03-11	Old Oyo National Park- Ibuya Base Camp	268	f	G. palpalis		x	y	320			500										x	y
2014-03-11	Old Oyo National Park- Ibuya Base Camp	269	m	G. palpalis		x	n
2014-03-11	Old Oyo National Park- Ibuya Base Camp	270	m	G. palpalis		x	y	320													x	n
2014-03-11	Old Oyo National Park- Ibuya Base Camp	271	m	G. palpalis		x	y	320													x	n
2014-03-11	Old Oyo National Park- Ibuya Base Camp	272	f	G. palpalis		x	y	320			500										x	y
2014-03-11	Old Oyo National Park- Ibuya Base Camp	273	m	G. m. submorsitans	Glossina sp.	x	n
2014-03-11	Old Oyo National Park- Ibuya Base Camp	274	m	G. palpalis		x	y	320													x	n
2014-03-11	Old Oyo National Park- Ibuya Base Camp	275	m	G. palpalis		x	y	320			500										x	y
2014-03-11	Old Oyo National Park- Ibuya Base Camp	276	m	G. palpalis		x	y	320			600	TAGAGGAAGCAAAAGTCGTAACAAGGTAGCTGTAGGTGAACCTGCAGCTGGATCATTTTCCGATGATACGATCCAAACAGGTTGTGTGGGTGTGTGTTCTGTGCTGTGTGTGCTTCCCGTGCCATACCTCTCTCTCCTCTCCTCTTCCGCTTGCATGCCATACGTAAATACCATACACGAACACCACGCCGTGTGCACCTTTGTGCATGCTCACGCGGGTGTGCTATGTGGGTATAAGTGTGTCTGTGTGCGAGCTGCGGTGTGTGGAGCGAGAGCACGGAAGGCAAGCAGGACACTCCACAAAACACGTCGTCTCTGTATGAGTGTGCCGCCCTGTGTGTGGTGGTGCTGCCTGTGCGGCCCGCTGGGTGACGGCAATATACACGAGAGAGAGAGACG…	T. congolense kilifi	750			x	y			x	n
2014-03-11	Old Oyo National Park- Ibuya Base Camp	277	f	G. palpalis		x	y	320			500										x	n
2014-03-11	Old Oyo National Park- Ibuya Base Camp	278	m	G. palpalis	G. palpalis	x	y	320			500										x	n
2014-03-11	Old Oyo National Park- Ibuya Base Camp	279	m	G. palpalis		x	y	320													x	n
2014-03-11	Old Oyo National Park- Ibuya Base Camp	280	m	G. palpalis		x	y	320			500			650			x	n			x	y
2014-03-11	Old Oyo National Park- Ibuya Base Camp	281	f	G. palpalis		x	y	320													x	n
2014-03-11	Old Oyo National Park- Ibuya Base Camp	282	f	G. palpalis		x	y	320													x	n
2014-03-11	Old Oyo National Park- Ibuya Base Camp	283	f	G. palpalis		x	n
2014-03-12	Old Oyo National Park- Ibuya Base Camp	284	f	G. palpalis		x	y	320			500										x	y	CTCACAAGCTCCTCATCCGTGTAGCCGAGGATANCCCTTCATGTACGTMYTGGACGCGCGCTTAAGNGCNGCATCGATCTCCTTGATGCTCGTGTCGCGCGYCGCGGTGAAGGTRAGGTCCACCACCGANACRTCCGGYGTGGGCACGCGGAACGACATGCCYGTCAGCTTGCCCTGCGTGCTCGGGATCACCATGCCCACCGCCTTCGCAGCRCCYGTYGTGCTCGGGATGATNTTAATCGCGGCCGCACGCCCGCCACGCCAGTCCTTSAYMGACACACCRTCNACCGTCTTCTGMGTCGCYGTGTAGGAGTGGATCGTCGTCATGAGGCCKGTCGCCACGCCGAAGCCCTCCTTCACCAGGACGTGCACGAGGGGYGCGAGRCAGTTSGTCGTGCA…	T. grayi
2014-03-12	Old Oyo National Park- Ibuya Base Camp	285	f	G. palpalis		x	y	320			500										x	n
2014-03-12	Old Oyo National Park- Ibuya Base Camp	286	f	G. palpalis		x	y	320													x	y
2014-03-12	Old Oyo National Park- Ibuya Base Camp	287	m	G. palpalis	G. palpalis	x	n
2014-03-12	Old Oyo National Park- Ibuya Base Camp	288	m	G. palpalis		x	n
2014-03-12	Old Oyo National Park- Ibuya Base Camp	289	f	G. palpalis		x	n
2014-03-12	Old Oyo National Park- Ibuya Base Camp	290	m	G. palpalis		x	n
2014-03-12	Old Oyo National Park- Ibuya Base Camp	291	f	G. palpalis		x	n
2014-03-12	Old Oyo National Park- Ibuya Base Camp	292	f	G. palpalis		x	y	320			500										x	y
2014-03-12	Old Oyo National Park- Ibuya Base Camp	293	f	G. palpalis		x	y	320			500										x	y
2014-03-12	Old Oyo National Park- Ibuya Base Camp	294	f	G. palpalis		x	y	320			500										x	y
2014-03-12	Old Oyo National Park- Ibuya Base Camp	295	f	G. palpalis		x	n
2014-03-12	Old Oyo National Park- Ibuya Base Camp	296	m	G. palpalis		x	y	320	TAGAGGAAGCAAAAGTCGTAACAAGGTAGCTGTAGGTGAACCTGCGGCTGGATCATTTTCCGATGATACTTTTCATAAAGCACACACACACACGTGTGTTGTGTACTCAGCGGGGAGAGTTCTCTTTGGGCTCTCCTTCGCACACACAGATAACACTCTTTCTCTCCRCGTGTGTATATACATATATACATACGTAGAGGGAAAGAGATACCAAAAAAAGTACATGCCGCTTGACTTGGCACGTTTATTTTTTAAACGTCGCATTGTGGTTAAGCACGGCCCCAACAACGTGTCGCGATGGAGATGACTTGGCTT	T. grayi	500										x	y
2014-03-12	Old Oyo National Park- Ibuya Base Camp	297	f	G. palpalis		x	y	320			500										x	y
2014-03-12	Old Oyo National Park- Ibuya Base Camp	298	f	G. palpalis		x	n
2014-03-12	Old Oyo National Park- Ibuya Base Camp	299	f	G. palpalis		x	y	320			500										x	y
2014-03-12	Old Oyo National Park- Ibuya Base Camp	300	f	G. palpalis		x	n
2014-03-12	Old Oyo National Park- Ibuya Base Camp	301	f	G. palpalis		x	n
2014-03-12	Old Oyo National Park- Ibuya Base Camp	302	f	G. palpalis		x	n
2014-03-12	Old Oyo National Park- Ibuya Base Camp	303	f	G. palpalis		x	y	320			500										x	y	AGTCGGTGCTCACAAGCTCCTCATCCGTGTAGCCAAGGATGCCCTTCATGTACGTCTTGGATGCGCGCTTAAGGGCAGCATCGATCTCCTTGATGCTCGTGTCGCGCGTCGCGGTGAAGGTGAGGTCCACCACCGACACGTCCGGCGTGGGCACGCGGAACGACATGCCTGTCAGCTTGCCCTGNGTGCTCGGGATCACCATGCCCACCGCCTTYGCAGCACCTGTCGTGCTCGGGATGATGTTCATCGCGGCCGCGCGCCCGCCACGCCAGTCCTTGATCGACACACCGTCGACCGTCTTCTGAGTCGCCGTGTAGGAGTGGATCGTCGTCATGAGGCCTGTCGCCACGCCGAAGCCCTCCTTCACCAGGACGTGCACGAGGGGTGCGAGGCAGTTCG…	T. grayi
2014-03-12	Old Oyo National Park- Ibuya Base Camp	304	f	G. palpalis		x	n
2014-03-12	Old Oyo National Park- Ibuya Base Camp	305	f	G. palpalis		x	n
2014-03-12	Old Oyo National Park- Ibuya Base Camp	306	m	G. palpalis		x	y	320			500										x	y
2014-03-12	Old Oyo National Park- Ibuya Base Camp	307	f	G. palpalis		x	y	320			500										x	y
2014-03-12	Old Oyo National Park- Ibuya Base Camp	308	f	G. palpalis		x	y	320			500										x	y
2014-03-12	Old Oyo National Park- Ibuya Base Camp	309	f	G. palpalis		x	y	320			500										x	y	AGTACGACACGGTGCACGGCAAGTTCCGCCACACGGTGACGACGGCGAAGAGCAACCCTTCGGTGGCGAAGGACGACATGCTGGTTGTCAACGGGCACCGCATCCTGTGCGTGAAGGCYCAGCGCAACCCCGCGGACCTGCCGTGGGGCAAGCTCGGCGTGGACTACGTGATTGAGTCGACGGGTCTGTTCACGGCCAAGAAGGCGGCGGAGGGCCACCTGCGCGGTGGCGCTAAGAAGGTCGTCATCAGCGCCCCCGCCTCCGGCGGTGCCAAGACGTTCGTGATGGGCGTCAACCACCACGAGTACAAGCCCAGCGAGCACCACGTGGTGTCGAACGCCTCATGCACGACGAACTGCCTCGCACCCCTCGTGCACGTCCTGGTGAAGGAGGGCTTCG…	T. grayi
2014-03-12	Old Oyo National Park- Ibuya Base Camp	310	m	G. palpalis		x	n
2014-03-12	Old Oyo National Park- Ibuya Base Camp	311	f	G. palpalis		x	n
2014-03-12	Old Oyo National Park- Ibuya Base Camp	312	f	G. palpalis		x	n
2014-03-12	Old Oyo National Park- Ibuya Base Camp	313	f	G. palpalis		x	n
2014-03-12	Old Oyo National Park- Ibuya Base Camp	314	f	G. palpalis		x	n
2014-03-12	Old Oyo National Park- Ibuya Base Camp	315	m	G. palpalis		x	y	320													x	y
2014-03-12	Old Oyo National Park- Ibuya Base Camp	316	f	G. palpalis		x	y	320													x	y
2014-03-12	Old Oyo National Park- Ibuya Base Camp	317	f	G. palpalis		x	y	320			500										x	y
2014-03-12	Old Oyo National Park- Ibuya Base Camp	318	f	G. palpalis		x	n
2014-03-12	Old Oyo National Park- Ibuya Base Camp	319	f	G. palpalis		x	n
2014-03-12	Old Oyo National Park- Ibuya Base Camp	320	f	G. palpalis		x	n
2014-03-12	Old Oyo National Park- Ibuya Base Camp	321	f	G. palpalis		x	n
2014-03-12	Old Oyo National Park- Ibuya Base Camp	322	f	G. palpalis		x	n
2014-03-12	Old Oyo National Park- Ibuya Base Camp	323	f	G. palpalis		x	y	320	CATGCGACATTTAAAAATAAACGCGCCAAGTCAAGCGGCATGTACTTTTTTTGGTATCTCTTTCCCTCTAYGTATGTATGTATATATACATACACACATGGAGAGAAAGAGTTTTATCTGTGTGTGCGAAGGA	T. grayi fragment											x	y
2014-03-12	Old Oyo National Park- Ibuya Base Camp	324	m	G. palpalis		x	n
2014-03-12	Old Oyo National Park- Ibuya Base Camp	325	f	G. palpalis		x	n
2014-03-12	Old Oyo National Park- Ibuya Base Camp	326	f	G. palpalis		x	y	320													x	y
2014-03-12	Old Oyo National Park- Ibuya Base Camp	327	f	G. palpalis		x	n
2014-03-12	Old Oyo National Park- Ibuya Base Camp	328	f	G. palpalis		x	y	320			500										x	y
2014-03-12	Old Oyo National Park- Ibuya Base Camp	329	m	G. palpalis		x	n
2014-03-12	Old Oyo National Park- Ibuya Base Camp	330	m	G. palpalis		x	n
2014-03-12	Old Oyo National Park- Ibuya Base Camp	331	f	G. palpalis		x	y	100													x	n
2014-03-12	Old Oyo National Park- Ibuya Base Camp	332	m	G. palpalis		x	y	320	TAGAGGAAGCAAAAGTCGTAACAAGGTAGCTGTAGGTGAACCTGCAGCTGGATCATTTTCCGATGATACTTTTCATAAAGCACACACACACACACGTGTGTTGTGTACTCAGCGGGGGGAGTTCTCTTTGGGCTCTCCTTCGCACACACAGATAACACTCTTTCTCTCCACGTGTGTATATACATATATACATACGTAGAGGGAAAGAGATACCAAAAAAAGTACATGCCGCTTGACTTGGCGCGTTTATTTCTTAAACGTCGCATTGTGGTTAAGCACGGCCCCAACAACGTGTCGCGATGGATGACTTGGCTT	T. grayi	500	TAGAGGAAGCAAAAGTCGTAACAAGGTAGCTGTAGGTGAACCTGCAGCTGGATCATTTTCCGATGATGCTATTCATACTACACGCGCACATACACGTGTGTGTGTGTGTGTGTAGAGGGAGTCATGTGCGCCGTGTGCGTCTTTGGCTGACTTGCTGTGTGGTCCTATGTGTGTGGTGCGCGCATGTGTCTCAATGTACGTATGTATGTCGATGTATAATATGCAAACACCACACACGTGTGTCCCATGCACTTGTTCGAAGAGGCGCGCCACCATACGGCGTGCGACTCCGCGGGAAGAGTCTGATCTCTTCTTCGCACATATATAACGCTCTTTCTCTTTATGTGTGTGTGTAGCACCTGTGTATATATGGGTGTGAGTACGTGCCTTGGAGAAAAG…	500bp unidentified	500	AAGCCAAGTCATCCATCGCGACACGTTGTTGGGGCCGTGNTTAACCACAATGCGACGTTTAAAAAATAAACGCGCCAAGTCAAGCGGCATGTACTTTTTTTGGTATCTCTTTCCCTCTACNTATGTATATATGTATATACACACGTGGAGAGAAAGAGTGTTATCTGTGTGTGCGAANGAGAGCCCAAAGAGAACTCTCCCCGCTGAGTACACAACACACGTGTGTGTGTGTGTGTGCTTTATGAAAAGTATCATCGGAAAATGATCCAGCTGCAGGTTCACCNACAGCTACCTTGTTACGACTTTTGCTTCCTCTATTGAAGAAATATCGGTGAACTTTCGGTCGAATGAGACATTCGACTGTCCGATCACCTGTATTGCACCATCATCGGAAACAAC…	T. grayi-artefact					x	y	GTACGACACGGTGCACGGCAAGTTCCGCCACACGGTGACGACGGCGAAGAGCAACCCTTCGGTGGCGAAGGACGACATGCTGGTTGTCAACGGGCACCGCATCCTGTGCGTGAAGGCCCAGCGCAACCCCGCGGACCTGCCGTGGGGCAAGCTCGGCGTGGACTACGTGATTGAGTCGACGGGTCTGTTCACGGCCAAGAAGGCGGCGGAGGGCCACCTGCGCGGTGGCGCTAAGAAGGTCGTCATCAGCGCCCCCGCCTCCGGCGGTGCCAAGACGTTCGTGATGGGCGTCAACCACCACGAGTACAAGCCCAGCGAGCACCACGTGGTGTCGAACGCCTCATGCACGACGAACTGCCTCGCACCCCTCGTGCACGTCCTGGTGAAGGAGGGCTTCGG…	T. grayi
2014-03-12	Old Oyo National Park- Ibuya Base Camp	333	m	G. palpalis		x	n
2014-03-12	Old Oyo National Park- Ibuya Base Camp	334	m	G. palpalis		x	n
2014-03-12	Old Oyo National Park- Ibuya Base Camp	335	f	G. palpalis		x	n
2014-03-12	Old Oyo National Park- Ibuya Base Camp	336	m	G. palpalis		x	n
2014-03-12	Old Oyo National Park- Ibuya Base Camp	337	f	G. palpalis		x	n
2014-03-12	Old Oyo National Park- Ibuya Base Camp	338	f	G. palpalis		x	n
2014-03-12	Old Oyo National Park- Ibuya Base Camp	339	f	G. palpalis		x	y	320											x	y	x	y
2014-03-12	Old Oyo National Park- Ibuya Base Camp	340	f	G. palpalis		x	y	320													x	y
2014-03-12	Old Oyo National Park- Ibuya Base Camp	341	f	G. palpalis		x	n
13.03.2014	Old Oyo National Park- Ibuya Base Camp	342	m	G. palpalis		x	n
13.03.2014	Old Oyo National Park- Ibuya Base Camp	343	f	G. palpalis		x	n
13.03.2014	Old Oyo National Park- Ibuya Base Camp	344	f	G. palpalis		x	n
13.03.2014	Old Oyo National Park- Ibuya Base Camp	345	m	G. palpalis		x	n
13.03.2014	Old Oyo National Park- Ibuya Base Camp	346	m	G. palpalis		x	n
13.03.2014	Old Oyo National Park- Ibuya Base Camp	347	f	G. palpalis		x	n
13.03.2014	Old Oyo National Park- Ibuya Base Camp	348	m	G. palpalis		x	y	320			500										x	y	GTCGGTGCTCACAAGCTCCTCATCCGTGTAGCCAGAGGATANCCTTCATGTACGTMYTGGACGCGCGCTTAAGNGCRGCATCGATCTCCTTGATGCTCGTGTCGCGCGNCGCGGTGAAGGTRAGGTCCACCACCGASACRTCCGGYGTGGGCACGCGGAACGACATGCCYGTCAGCTTGCCCTGCGTGCTCGGGATCACCATGCCCACCGCCTTCGCAGCRCCYGTYGTGCTCGGGATGATRTTAATCGCGGCCGCACGCCCGCCACGCCAGTCCTTSAYMGACACACCRTCRACCGTCTTCTGMGTCGCYGTGTAGGAGTGGATCGTCGTCATSAGGCCKGTCGCCACGCCGAAGCCCTCCTTCACCAGGACGTGCACGAGGGGYGCGAGRCAGTTSG…	T. grayi
13.03.2014	Old Oyo National Park- Ibuya Base Camp	349	f	G. palpalis		x	y	320			500										x	y
13.03.2014	Old Oyo National Park- Ibuya Base Camp	350	m	G. palpalis		x	n
16.03.2014	Cross River National Park- Akamkpa	351	f	G. fusca	G. pallicera?	x	n
16.03.2014	Cross River National Park- Akamkpa	352	f	G. fusca	Glossina spp.	x	n
16.03.2014	Cross River National Park- Akamkpa	353	f	G. fusca	Glossina spp.	x	n
16.03.2014	Cross River National Park- Akamkpa	354	m	G. palpalis	G. palpalis	x	n
16.03.2014	Cross River National Park- Akamkpa	355	m	G. palpalis	G. palpalis	x	n
16.03.2014	Cross River National Park- Akamkpa	356	m	G. palpalis	G. palpalis	x	y	320													x	n
16.03.2014	Cross River National Park- Akamkpa	357	m	G. palpalis	G. palpalis	x	y	320	ACTTTTCATGATGCACACACACACACGTGTGTTGTGTACTAGGCGGGGAGAGTTCTTTGGGCTCTCCTTCGCACACACAGATAAAACTCTTTCTCTCCACGTGTGTATGTATACATACATACATACGTAGAGGGAAAGAGATACCAAAAAAAGTACATGCCGCTTGACTTGGCGCG	T. grayi fragment	500										x	y	GAGTCGGTGCTCACAAGCTCCTCATCCGTGTAGCCAAGGATACCCTTCATGTACGTCTTGGACGCGCGCTTAAGGGCAGCATCGATCTCCTTGATGCTCGTGTCGCGCGTCGCGGTGAAGGTGAGGTCCACCACCGACACGTCCGGCGTGGGCACGCGGAACGACATGCCTGTCAGCTTGCCCTGCGTGCTCGGGATCACCATGCCCACCGCCTTCGCAGCACCTGTCGTGCTCGGGATGATATTAATCGCGGCCGCACGCCCGCCACGCCAGTCCTTGATCGACACACCGTCAACCGTCTTCTGAGTCGCCGTGTAGGAGTGGATCGTCGTCATGAGGCCTGTCGCCACGCCGAAGCCCTCCTTCACCAGGACGTGCACGAGGGGTGCGAGGCAGTTC…	T. grayi
16.03.2014	Cross River National Park- Akamkpa	358	f	G. palpalis	G. palpalis	x	n
18.03.2014	Cross River National Park Butateng	359	f	G. palpalis	G. palpalis	x	n
18.03.2014	Cross River National Park Butateng	360	f	G. palpalis	G. palpalis	x	y	200													x	n
18.03.2014	Cross River National Park Butateng	361	f	G. palpalis	G. palpalis	x	n
18.03.2014	Cross River National Park Butateng	362	f	G. palpalis	G. palpalis	x	n
18.03.2014	Cross River National Park Butateng	363	f	G. palpalis	G. palpalis	x	n														x	n
18.03.2014	Cross River National Park Butateng	364	f	G. palpalis	G. palpalis	x	n
18.03.2014	Cross River National Park Butateng	365	f	G. palpalis	G. palpalis	x	n
18.03.2014	Cross River National Park Butateng	366	f	G. palpalis	G. palpalis	x	n
18.03.2014	Cross River National Park Butateng	367	m	G. palpalis	G. palpalis	x	n
18.03.2014	Cross River National Park Bamba community/ Okorn River	368	f	G. palpalis	G. palpalis	x	y	320													x	n
18.03.2014	Cross River National Park Bamba community/ Okorn River	369	m	G. palpalis	G. palpalis	x	n
18.03.2014	Cross River National Park Bamba community/ Okorn River	370	m	G. palpalis	G. palpalis	x	n
18.03.2014	Cross River National Park Bamba community/ Okorn River	371	f	G. palpalis	G. palpalis	x	n
19.03.2014	Ijah Gwari	372	f	G. palpalis		x	n
19.03.2014	Ijah Gwari	373	f	G. palpalis	G. palpalis	x	n
19.03.2014	Ijah Gwari	374	f	G. palpalis		x	n
19.03.2014	Ijah Gwari	375	f	G. palpalis		x	y	100													x	n
19.03.2014	Ijah Gwari	376	m	G. palpalis		x	y	320											x	n	x	n
19.03.2014	Ijah Gwari	377	f	G. palpalis	G. palpalis	x	n
19.03.2014	Ijah Gwari	378	f	G. palpalis		x	n
19.03.2014	Ijah Gwari	379	m	G. palpalis		x	y	320			650	AAGCCAAGTCATCCATCGCGACACGTTGTGAGAGCCGTGACCAACGCCTGCGCACGCACGCACGCTTTCACCATTTCACCCCGCACATTCCTCCAAATACACCACGCCTTCTTGCCCTCTGTCCTCTCCCAACACACGTGGGAAGGCGGGGAGAAGAAGAGGAGGAAAAGAAGAGAGAGAGGAAAAAGTGAGCCGAGCCGGTGCACACACAAAAAGCGTCAGGCGGCATAAGAACACGCCGTCTCCTCCACACTCCTCTTTTGTCTTTGCGGAGCATATACGTCACGCGGCGCCGCCTGGCGGAGCAAACACGACAGTAAGCATCTTCGCAACACAAGAGAGAGACAGCGACATGGAGACGCGTGCTTGGACACGTGTGTTTCGCGAGACGTGCTTCAA…	T. congolense forest								x	n
19.03.2014	Ijah Gwari	380	m	G. palpalis		x	n
19.03.2014	Ijah Gwari	381	m	G. palpalis	G. palpalis	x	n
19.03.2014	Ijah Gwari	382	f	G. palpalis		x	y	320													x	n
19.03.2014	Ijah Gwari	383	f	G. palpalis		x	n
19.03.2014	Ijah Gwari	384	m	G. palpalis	G. palpalis	x	n
19.03.2014	Ijah Gwari	385	m	G. palpalis		x	n
19.03.2014	Ijah Gwari	386	f	G. palpalis		x	n
19.03.2014	Ijah Gwari	387	m	G. palpalis		x	n
19.03.2014	Ijah Gwari	388	m	G. palpalis		x	n
19.03.2014	Ijah Gwari	389	f	G. palpalis	G. palpalis	x	n
19.03.2014	Ijah Gwari	390	m	G. palpalis		x	y	100													x	n
19.03.2014	Ijah Gwari	391	m	G. palpalis		x	n
2014-11-01	Ijah Gwari	400	m	G. palpalis
2014-11-01	Ijah Gwari	401	m	G. palpalis
2014-11-01	Ijah Gwari	402	m	G. palpalis
2014-11-01	Ijah Gwari	403	m	G. palpalis		x	n
2014-11-01	Ijah Gwari	404	m	G. palpalis		x	n
2014-11-01	Ijah Gwari	405	m	G. palpalis		x	n
2014-11-01	Ijah Gwari	406	m	G. palpalis		x	n
2014-11-01	Ijah Gwari	407	f	G. palpalis		x	n
2014-11-01	Ijah Gwari	408	f	G. palpalis		x	n
2014-11-01	Ijah Gwari	409	f	G. palpalis		x	n
2014-11-01	Ijah Gwari	410	f	G. palpalis		x	n
2014-11-01	Ijah Gwari	411	f	G. palpalis		x	n
2014-11-01	Ijah Gwari	413	m	G. palpalis		x	n
2014-11-01	Ijah Gwari	414	f	G. palpalis		x	n
2014-11-01	Ijah Gwari	415	f	G. palpalis		x	n
2014-11-01	Ijah Gwari	416	m	G. palpalis		x	n
2014-11-01	Ijah Gwari	417	f	G. palpalis		x	n
2014-11-01	Ijah Gwari	418	f	G. palpalis		x	y	100
2014-11-01	Ijah Gwari	419	m	G. palpalis		x	n
2014-11-01	Ijah Gwari	420	f	G. palpalis		x	n
2014-11-01	Ijah Gwari	421	f	G. palpalis		x	n
2014-11-01	Ijah Gwari	422	f	G. palpalis		x	n
2014-11-01	Ijah Gwari	426	?	G. palpalis		x	n
2014-11-01	Ijah Gwari	427	?	G. palpalis		x	y	650													x	y	GTCGGCGCTGACAAGTTCCTCATCGGTGTATCCAAGGATGTTCTTCATGTAGGTCCTGGACGCACGCTTCAGGGCGGCGTCGATCTCCTTGATGCTCGTGTCGCGCGCAGCAGTGAAGGTGAGGTCAACCACAGACACGTCAGCCGTGGGAACACGGAAGGCCATGCCTGTCAGTTTCCCCTGAGTGCTTGGGATCACCATACCAACAGCCTTTGCCGCACCGGTCGTGCTGGGGATGATGTTCAATGCAGCGGCACGGCCACCGCGCCAGTCCTTGATGGACACGCCGTCAACAGTCTTCTGAGTGGCTGTGTATGAGTGAATCGTCGTCATGAGGCCAGTGGAAATGCCGAAGCCCTCCTTCACCAACACGTGCACAAGCGGAGCAAGGCAGTTGGT…	T. congolense forest
2014-11-01	Ijah Gwari	428	f	G. palpalis		x	n
2014-11-01	Ijah Gwari	429	f	G. palpalis		x	n
2014-11-01	Ijah Gwari	430	f	G. palpalis		x	n
2014-11-01	Ijah Gwari	431	m	G. palpalis		x	n
2014-11-01	Ijah Gwari	432	f	G. palpalis		x	n
2014-11-01	Ijah Gwari	433	m	G. palpalis		x	n
2014-11-01	Ijah Gwari	434	f	G. palpalis		x	n
2014-11-01	Ijah Gwari	435	f	G. palpalis		x	n
2014-11-01	Ijah Gwari	436	f	G. palpalis		x	n

## Sheet: proboscis
	Additional file 1: Table S1. Overview of all PCR analysis including all sequences generated from the tsetse samples (gut and proboscis).
Date of collection	Site	Fly #	Sex f/m	Glossina species (morphologically)	Glossina species (Cytochrome Oxidase C SU1)	ITS1 generic screen	ITS1 generic screen	ITS1 band size 1	ITS1 band size 1 sequence	ITS1 band size 1 species	ITS1 band size 2	ITS1 band size 2 sequence	ITS1 band size 2 species	T. congolense specific	T. grayi specific	gGAPDH screen	gGAPDH signal	gGAPDH sequence	gGAPDH species
22.02.2014	Yankari Game Reserve	1	m	G. tachinoides		x	n
23.02.2014	Yankari Game Reserve	2	f	G. tachinoides		x	n
23.02.2014	Yankari Game Reserve	3	f	G. morsitans		x	n
23.02.2014	Yankari Game Reserve	4	f	G. morsitans	G. morsitans	x	n
23.02.2014	Yankari Game Reserve	5	m	G. tachinoides	G. tachinoides	x	n
23.02.2014	Yankari Game Reserve	6	m	G. tachinoides		x	n
23.02.2014	Yankari Game Reserve	7	f	G. morsitans		x	n
23.02.2014	Yankari Game Reserve	8	m	G. tachinoides		x	n
23.02.2014	Yankari Game Reserve	9	f	G. morsitans		x	n
23.02.2014	Yankari Game Reserve	10	f	G. morsitans		x	n
23.02.2014	Yankari Game Reserve	11	f	G. tachinoides		x	n
23.02.2014	Yankari Game Reserve	12	f	G. tachinoides		x	n
23.02.2014	Yankari Game Reserve	13	f	G. tachinoides	G. tachinoides	x	n
23.02.2014	Yankari Game Reserve	14	f	G. morsitans		x	y	200			400
23.02.2014	Yankari Game Reserve	15	f	G. tachinoides	G. tachinoides	x	n
23.02.2014	Yankari Game Reserve	16	m	G. tachinoides		x	n
23.02.2014	Yankari Game Reserve	17	f	G. tachinoides	G. morsitans	x	y	200			400					x	y	TGAAGTCCGTGCTGACAAGCTCCTCGTCCGTGTAGCCAAGGATGTTCTTCATGTACGTCTTCGAGGCGCGCTTGAGGGCGGCATCGATCTCCTTGATGCTTGTGTCACGGGTCGCGGTGAAGGTAAGATCGACAACGGACACGTCCGCGGTGGGCACACGGAAAGACATGCCAGTCAGTTTGCCTTGAGTGCTTGGAATCACCATGCCCACCGCCTTAGCAGCACCAGTCGTGCTGGGAATGATGTTGAGTGCTGCCGCGCGGCCACCGCGCCAGTCCTTGATTGACACACCATCAACAGTCTTCTGTGTGGCGGTATATGAGTGAATTGTCGTCATGAGGCCAGTGGACACACCAAAGCCCTCCTTCACCAGCACGTGCACAAGAGGTGCAAGGCAGT…	T. vivax
23.02.2014	Yankari Game Reserve	18	f	G. morsitans	G. morsitans	x	n
23.02.2014	Yankari Game Reserve	19	f	G. morsitans	G. morsitans	x	n
23.02.2014	Yankari Game Reserve	20	m	G. tachinoides
23.02.2014	Yankari Game Reserve	21	m	G. tachinoides		x	n
23.02.2014	Yankari Game Reserve	22	f	G. tachinoides		x	y	150								x	n
23.02.2014	Yankari Game Reserve	23	m	G. morsitans		x	n
23.02.2014	Yankari Game Reserve	24	f	G. morsitans		x	n
23.02.2014	Yankari Game Reserve	25	f	G. morsitans		x	n
23.02.2014	Yankari Game Reserve	26	m	G. morsitans		x	n
23.02.2014	Yankari Game Reserve	27	m	G. morsitans		x	y	200			400					x	y	GGAGTCGTAGATGGAGCTGCGATTGTCATTGATGAAGTCCGTGCTGACAAGCTCCTCGTCCGTGTAGCCAAGGATGTTCTTCATGTACGTCTTCGAGGCGCGCTTGAGGGCGGCATCGATCTCCTTGATGCTTGTGTCACGGGTCGCGGTGAAGGTAAGATCGACAACGGACACGTCCGCGGTGGGCACACGGAAAGACATGCCAGTCAGTTTGCCTTGAGTGCTTGGAATCACCATGCCCACCGCCTTAGCAGCACCAGTCGTGCTGGGAATGATGTTGAGTGCTGCCGCGCGGCCACCGCGCCAGTCCTTGATTGACACACCATCAACAGTCTTCTGTGTGGCGGTATATGAGTGAATTGTCGTCATGAGGCCAGTGGACACACCAAAGCCCTCCTT…	T. vivax
23.02.2014	Yankari Game Reserve	28	f	G. tachinoides	G. tachinoides	x	n
23.02.2014	Yankari Game Reserve	29	f	G. tachinoides		x	n
23.02.2014	Yankari Game Reserve	30	m	G. morsitans		x	n
23.02.2014	Yankari Game Reserve	31	f	G. tachinoides		x	n
23.02.2014	Yankari Game Reserve	32	f	G. morsitans	G. morsitans	x	n
23.02.2014	Yankari Game Reserve	33	f	G. tachinoides		x	n
23.02.2014	Yankari Game Reserve	34	f	G. morsitans		x	n
23.02.2014	Yankari Game Reserve	35	f	G. morsitans		x	n
23.02.2014	Yankari Game Reserve	36	f	G. morsitans		x	n
23.02.2014	Yankari Game Reserve	37	f	G. morsitans		x	n
23.02.2014	Yankari Game Reserve	38	f	G. morsitans	G. tachinoides	x	n
23.02.2014	Yankari Game Reserve	39	f	G. tachinoides	G. morsitans	x	n
23.02.2014	Yankari Game Reserve	40	m	G. tachinoides		x	n
23.02.2014	Yankari Game Reserve	41	f	G. tachinoides		x	n
23.02.2014	Yankari Game Reserve	42	f	G. morsitans		x	n
23.02.2014	Yankari Game Reserve	43	f	G. morsitans		x	n
23.02.2014	Yankari Game Reserve	44	f	G. morsitans		x	n
23.02.2014	Yankari Game Reserve	45	m	G. tachinoides		x	y	180								x	n
23.02.2014	Yankari Game Reserve	46	f	G. morsitans	G. morsitans	x	y	200			100
23.02.2014	Yankari Game Reserve	47	m	G. tachinoides		x	n
23.02.2014	Yankari Game Reserve	48	f	G. morsitans		x	y	200			400					x	y	TGAACACGGATGCCAAGTACTTTGCCTACCAGATGAAGTACGACAGCGTGCACGGCAAGTTCAAGCACTCTGTGTCAACCACGAAGAGCAGTCCGTCGGCGAAGGGCGATGACACCCTTGTTGTGAACGGCCACCGCATCCTGTGCGTGAAGGCGCAGCGCAACCCCGCGGACCTGCCGTGGGGCAAGTTGGGCGTTGAGTATGTGATTGAGTCCACTGGTCTGTTTACTGTCAAGTCTGCGGCTGAAGGCCACTTGCGCGGTGGGGCACGGAAGGTTGTCATCAGTGCCCCCGCCTCCGGTGGTGCAAAGACCTTCGTGATGGGCGTGAACCACCACGAGTACAACCCTCGCGAGCACCATGTTGTGTCCAACGCCTCGTGCACGACCAACTGCCTTG…	T. vivax
23.02.2014	Yankari Game Reserve	49	f	G. morsitans		x	y	200								x	n
2014-03-07	Kainji Lake National Park	50	m	G. tachinoides		x	n
2014-03-07	Kainji Lake National Park	51	f	G. tachinoides		x	n
2014-03-07	Kainji Lake National Park	52	m	G. tachinoides		x	n
2014-03-07	Kainji Lake National Park	53	m	G. tachinoides	G. tachinoides	x	n
2014-03-07	Kainji Lake National Park	54	m	G. tachinoides		x	n
2014-03-07	Kainji Lake National Park	55	f	G. tachinoides		x	n
2014-03-07	Kainji Lake National Park	56	m	G. tachinoides		x	n
2014-03-07	Kainji Lake National Park	57	m	G. tachinoides		x	n
2014-03-07	Kainji Lake National Park	58	f	G. tachinoides		x	y	150								x	n
2014-03-07	Kainji Lake National Park	59	m	G. tachinoides		x	y	200								x	n
2014-03-07	Kainji Lake National Park	60	m	G. tachinoides		x	n
2014-03-07	Kainji Lake National Park	61	m	G. tachinoides		x	n
2014-03-07	Kainji Lake National Park	62	m	G. tachinoides		x	n
2014-03-07	Kainji Lake National Park	63	f	G. tachinoides		x	n
2014-03-07	Kainji Lake National Park	64	f	G. tachinoides		x	n
2014-03-07	Kainji Lake National Park	65	f	G. tachinoides		x	n
2014-03-07	Kainji Lake National Park	66	f	G. tachinoides		x	n
2014-03-07	Kainji Lake National Park	67	f	G. tachinoides		x	n
2014-03-07	Kainji Lake National Park	68	m	G. tachinoides		x	n
2014-03-07	Kainji Lake National Park	69	f	G. tachinoides	G. tachinoides	x	n
2014-03-07	Kainji Lake National Park	70	f	G. tachinoides		x	n
2014-03-07	Kainji Lake National Park	71	m	G. tachinoides		x	n
2014-03-07	Kainji Lake National Park	72	m	G. tachinoides		x	n
2014-03-07	Kainji Lake National Park	73	m	G. tachinoides		x	n
2014-03-07	Kainji Lake National Park	74	f	G. morsitans	G. morsitans	x	n
2014-03-07	Kainji Lake National Park	75	f	G. morsitans		x	y	200			400					x	y	AGTCCGTGCTGACAAGCTCCTCGTCTGTGTAGCCAAGGATGTTCTTCATGTACGTCTTCGAGGCGCGCTTGAGGGCGGCATCGATCTCCTTGATGCTTGTGTCACGGGTCGCGGTGAAGGTGAGATCGACAACGGACACGTCCGCAGTGGGCACACGGAAAGACATACCAGTCAGTTTGCCTTGAGTGCTTGGAATCACCATGCCCACTGCCTTAGCAGCGCCAGTCGTGCTGGGAATGATGTTGAGCGCTGCTGCGCGGCCACCGCGCCAGTCCTTGATTGACACACCATCAACAGTCTTCTGTGTGGCGGTATATGAGTGAATTGTCGTCATGAGGCCGGTGGACACACCAAAGCCCTCCTTCACCAGCACGTGCACAAGAGGTGCAAGGCAGTTGG…	T. vivax
2014-03-07	Kainji Lake National Park	76	f	G. tachinoides		x	y	200			150
2014-03-07	Kainji Lake National Park	77	f	G. morsitans		x	y	200								x	y
2014-03-07	Kainji Lake National Park	78	m	G. tachinoides		x	n
2014-03-07	Kainji Lake National Park	79	m	G. tachinoides		x	n
2014-03-07	Kainji Lake National Park	80	f	G. tachinoides		x	n
2014-03-07	Kainji Lake National Park	81	f	G. tachinoides		x	n
2014-03-07	Kainji Lake National Park	82	m	G. tachinoides	G. tachinoides	x	n
2014-03-07	Kainji Lake National Park	83	f	G. tachinoides		x	n
2014-03-07	Kainji Lake National Park	84	m	G. tachinoides		x	n
2014-03-07	Kainji Lake National Park	85	m	G. tachinoides		x	n
2014-03-07	Kainji Lake National Park	86	m	G. tachinoides		x	n
2014-03-07	Kainji Lake National Park	87	f	G. tachinoides		x	n
2014-03-07	Kainji Lake National Park	88	m	G. tachinoides		x	n
2014-03-07	Kainji Lake National Park	89	m	G. tachinoides		x	n
2014-03-07	Kainji Lake National Park	90	m	G. tachinoides		x	n
2014-03-07	Kainji Lake National Park	91	f	G. tachinoides		x	n
2014-03-07	Kainji Lake National Park	92	m	G. tachinoides		x	n
2014-03-07	Kainji Lake National Park	93	m	G. tachinoides		x	n
2014-03-07	Kainji Lake National Park	94	m	G. tachinoides		x	n
2014-03-07	Kainji Lake National Park	95	m	G. tachinoides		x	y	200
2014-03-07	Kainji Lake National Park	96	m	G. tachinoides	G. tachinoides	x	y	200								x	y	GTGCTGACAGCTCCTCGTCCGTGTAGCCAAGGATGTTCTTCATGTACGTCTTCGAGGCGCGCTTGAGGGCGGCATCGATCTCCTTGATGCTTGTGTCACGGGTCGCGGTGAAGGTAAGATCGACAACGGACACGTCCGCGGTGGGCACACGGAAAGACATGCCAGTCAGTTTGCCTTGAGTGCTTGGAATCACCATGCCCACCGCCTTAGCAGCACCAGTCGTGCTGGGAATGATGTTGAGTGCTGCCGCGCGGCCACCGCGCCAGTCCTTGATTGACACACCATCAACAGTCTTCTGTGTGGCGGTATATGAGTGAATTGTCGTCATGAGGCCAGTGGACACACCAAAGCCCTCCTTCACCAGCACGTGCACAAGAGGTGCAAGGCAGTTGGTCGTGC…	T. vivax
2014-03-07	Kainji Lake National Park	97	m	G. tachinoides		x	n
2014-03-07	Kainji Lake National Park	98	m	G. tachinoides		x	n
2014-03-07	Kainji Lake National Park	99	f	G. tachinoides		x	y	200
2014-03-07	Kainji Lake National Park	100	m	G. tachinoides		x	n
2014-03-07	Kainji Lake National Park	101	m	G. tachinoides		x	n
2014-03-08	Kainji Lake National Park	102	f	G. tachinoides		x	n
2014-03-08	Kainji Lake National Park	103	f	G. tachinoides		x	n
2014-03-08	Kainji Lake National Park	104	f	G. tachinoides		x	n
2014-03-08	Kainji Lake National Park	105	f	G. tachinoides		x	n
2014-03-08	Kainji Lake National Park	106	m	G. tachinoides		x	n
2014-03-08	Kainji Lake National Park	107	m	G. tachinoides		x	y	320								x	y	ATTGTCATTGATGAAGTCGGTGCTCACAAGCTCCTCATCCGTGTAGCCAAGGATGCCCTTCATGTACGTCTTGGATGCGCGCTTAAGGGCAGCATCGATCTCCTTGATGCTCGTGTCGCGCGTCGCGGTGAAGGTGAGGTCCACCACCGACACGTCCGGCGTGGGCACGCGGAACGACATGCCTGTCAGCTTGCCCTGAGTGCTCGGGATCACCATGCCCACCGCCTTCGCAGCACCTGTCGTGCTCGGGATGATGTTCATCGCGGCCGCGCGCCCGCCACGCCAGTCCTTGATCGACACACCGTCGACCGTCTTCTGAGTCGCCGTGTAGGAGTGGATCGTCGTCATGAGGCCTGTCGCCACGCCGAAGCCCTCCTTCACCAGGACGTGCACGAGGGG…	T. grayi
2014-03-08	Kainji Lake National Park	108	f	G. tachinoides		x	n
2014-03-08	Kainji Lake National Park	109	f	G. morsitans	G. morsitans	x	n
2014-03-08	Kainji Lake National Park	110	m	G. tachinoides	G. tachinoides	x	n
2014-03-08	Kainji Lake National Park	111	m	G. tachinoides		x	n
2014-03-08	Kainji Lake National Park	112	m	G. tachinoides		x	n
2014-03-08	Kainji Lake National Park	113	f	G. tachinoides		x	n
2014-03-08	Kainji Lake National Park	114	f	G. tachinoides		x	n
2014-03-08	Kainji Lake National Park	115	m	G. tachinoides	G. tachinoides	x	n
2014-03-08	Kainji Lake National Park	116	m	G. tachinoides		x	n
2014-03-08	Kainji Lake National Park	117	m	G. tachinoides		x	n
2014-03-07	Kainji Lake National Park	118	f	G. tachinoides	G. tachinoides	x	n
2014-03-07	Kainji Lake National Park	119	f	G. tachinoides		x	n
2014-03-07	Kainji Lake National Park	120	f	G. tachinoides		x	n
2014-03-07	Kainji Lake National Park	121	m	G. tachinoides
2014-03-07	Kainji Lake National Park	122	f	G. tachinoides		x	n
2014-03-07	Kainji Lake National Park	123	m	G. tachinoides	G. tachinoides	x	n
2014-03-07	Kainji Lake National Park	124	f	G. tachinoides		x	n
2014-03-07	Kainji Lake National Park	125	f	G. tachinoides		x	n
2012-07-03	Kainji Lake National Park	126	m	G. tachinoides		x	n
2014-03-08	Kainji Lake National Park	127	f	G. morsitans		x	y	150								x	n
2014-03-08	Kainji Lake National Park	128	f	G. tachinoides		x	n
2014-03-08	Kainji Lake National Park	129	m	G. tachinoides		x	n
2014-03-08	Kainji Lake National Park	130	f	G. morsitans	G. morsitans	x	y	200								x	y	GTGCTGACAAGCTCCTCGTCCGTGTAGCCAAGGATGTTCTTCATGTACGTCTTCGAGGCGCGCTTGAGGGCGGCATCGATCTCCTTGATGCTTGTGTCACGGGTCGCGGTGAAGGTAAGATCGACAACGGACACGTCCGCGGTGGGCACACGGAAAGACATGCCAGTCAGTTTGCCTTGAGTGCTTGGAATCACCATGCCCACCGCCTTAGCAGCACCAGTCGTGCTGGGAATGATGTTGAGTGCTGCCGCGCGGCCACCGCGCCAGTCCTTGATTGACACACCATCAACAGTCTTCTGTGTGGCGGTATATGAGTGAATTGTCGTCATGAGGCCAGTGGACACACCAAAGCCCTCCTTCACCAGCACGTGCACAAGAGGTGCAAGGCAGTTGGTCGTG…	T. vivax
2014-03-08	Kainji Lake National Park	131	f	G. morsitans		x	y	200								x	y	TGAACACGGATGCCAAGTACTTTGCCTACCAGATGAAGTACGACAGCGTGCACGGCAAGTTCAAGCACTCCGTGTCAACCACAAAGAGCAGCCCGTCGGCGAAGAGTGATGACACCCTTGTTGTGAACGGCCACCGCATCCTGTGTGTGAAGGCGCAGCGCAACCCCGCGGACCTACCGTGGGGCAAGTTGGGCGTTGAGTATGTGATTGAGTCCACTGGTTTGTTCACTGTCAAGTCTGCGGCTGAGGGCCACTTGCGCGGTGGCGCCCGGAAGGTTGTCATCAGCGCCCCCGCCTCCGGTGGTGCGAAGACCTTCGTGATGGGCGTGAACCACCACGAGTACAACCCTCGCGAGCACCATGTTGTGTCCAACGCCTCGTGCACGACCAACTGCCTTG…	T. vivax
2014-03-08	Kainji Lake National Park	132	m	G. morsitans		x	y	200
2014-03-08	Kainji Lake National Park	133	f	G. morsitans		x	n
2014-03-08	Kainji Lake National Park	134	m	G. morsitans		x	y	320								x	n
2014-03-08	Kainji Lake National Park	135	m	G. morsitans		x	n
2014-03-08	Kainji Lake National Park	136	f	G. morsitans		x	y	200								x	y	TTGATGAGTCCGTGCTGACAAGCTCCTCGTCCGTGTAGCCAAGGATGTTCTTCATGTACGTCTTCGAGGCGCGCTTGAGGGCGGCATCGATCTCCTTGATGCTTGTGTCACGGGTCGCGGTGAAGGTAAGATCGACAACGGACACGTCCGCGGTGGGCACACGGAAAGACATGCCAGTCAGTTTGCCTTGAGTGCTTGGAATCACCATGCCCACCGCCTTAGCAGCACCAGTCGTGCTGGGAATGATGTTGAGYGCTGCCGCGCGGCCACCGCGCCAGTCCTTGATTGACACACCATCAACAGTCTTCTGTGTGGCGGTATATGAGTGAATTGTCGTCATGAGGCCAGTGGACACACCAAAGCCCTCCTTCACCAGCACGTGCACAAGAGGTGCAAGGC…	T. vivax
2014-03-08	Kainji Lake National Park	137	m	G. morsitans	G. morsitans	x	n
2014-03-08	Kainji Lake National Park	138	m	G. tachinoides	G. tachinoides	x	n
2014-03-08	Kainji Lake National Park	139	f	G. morsitans		x	y	200
2014-03-08	Kainji Lake National Park	140	f	G. morsitans		x	y	200								x	y	ATGAACACGGATGCCAAGTACTTTGCCTACCAGATGAAGTACGACAGCGTGCACGGCAAGTTCAAGCACTCCGTGTCAACCACAAAGAGCAGCCCGTCGGCGAAGAGTGATGACACCCTTGTTGTGAACGGCCACCGCATCCTGTGTGTGAAGGCGCAGCGCAACCCCGCGGACCTACCGTGGGGGAAGTTGGGCGTTGAGTATGTGATTGAGTCCACTGGTTTGTTCACTGTCAAGTCTGCGGCTGAGGGCCACTTGCGCGGTGGCGCCCGGAAGGTTGTCATCAGCGCCCCCGCCTCCGGTGGTGCGAAGACCTTCGTGATGGGCGTGAACCACCACGAGTACAACCCTCGCGAGCACCATGTTGTGTCCAACGCCTCGTGCACGACCAACTGCCTT…	T. vivax
2014-03-08	Kainji Lake National Park	141	m	G. tachinoides		x	n
2014-03-08	Kainji Lake National Park	142	m	G. tachinoides		x	n
2014-03-08	Kainji Lake National Park	143	f	G. tachinoides
2014-03-08	Kainji Lake National Park	144	f	G. tachinoides		x	n
2014-03-08	Kainji Lake National Park	145	f	G. tachinoides		x	n
2014-03-08	Kainji Lake National Park	146	f	G. tachinoides		x	n
2014-03-08	Kainji Lake National Park	147	f	G. morsitans	G. tachinoides	x	n
2014-03-08	Kainji Lake National Park	148	m	G. morsitans	G. morsitans	x	n
2014-03-08	Kainji Lake National Park	149	f	G. tachinoides		x	n
2014-03-08	Kainji Lake National Park	150	f	G. tachinoides		x	y	150			100
2014-03-08	Kainji Lake National Park	151	m	G. tachinoides		x	n
2014-03-08	Kainji Lake National Park	152	f	G. tachinoides		x	n
2014-03-08	Kainji Lake National Park	153	m	G. tachinoides		x	n
2014-03-08	Kainji Lake National Park	154	m	G. tachinoides		x	n
2014-03-08	Kainji Lake National Park	155	m	G. tachinoides		x	n
2014-03-08	Kainji Lake National Park	156	m	G. tachinoides		x	n
2014-03-08	Kainji Lake National Park	157	f	G. tachinoides		x	y	200
2014-03-08	Kainji Lake National Park	158	m	G. tachinoides		x	n
2014-03-08	Kainji Lake National Park	159	m	G. tachinoides		x	n
2014-03-08	Kainji Lake National Park	160	m	G. tachinoides		x	n
2014-03-11	Old Oyo National Park- Ibuya Base Camp	161	m	G. palpalis		x	n
2014-03-11	Old Oyo National Park- Ibuya Base Camp	162	f	G. morsitans	Glossina sp.	x	y	200								x	y	ATGTTGTGGCTGTTGTTGACATGAACACGGATGCCAAGTACTTTGCCTACCAGATGAAATACGACAGCGTGCACGGCAAGTTCAAGCACTCTGTGTCAACCACGAAGAGCAGTCCGTCGGYGAAGAGCGATGACACCCTTGTTGTGAACGGTCACCGCATCCTGTGCGTGAAGGCGCAGCGCAACCCTGCGGACCTGCCGTGGGGCAAGTTGGGCGTTGAGTATGTGATTGAGTCCACTGGCCTGTTTACTGTCAAGTCTGCGGCTGAGGGCCACTTGCGCGGTGGCGCCCGGAAGGTTGTCATCAGCGCCCCCGCCTCCGGTGGTGCGAAGACCTTCGTGATGGGCGTGAACCACCACGAGTACAACCCTCGCGAGCACCACGTTGTGTCCAACGCCT…	T. vivax
2014-03-11	Old Oyo National Park- Ibuya Base Camp	163	f	G. palpalis	G. palpalis	x	n
2014-03-11	Old Oyo National Park- Ibuya Base Camp	164	m	G. palpalis		x	n
2014-03-11	Old Oyo National Park- Ibuya Base Camp	165	f	G. palpalis		x	n
2014-03-11	Old Oyo National Park- Ibuya Base Camp	166	f	G. palpalis		x	n
2014-03-11	Old Oyo National Park- Ibuya Base Camp	167	f	G. palpalis		x	n
2014-03-11	Old Oyo National Park- Ibuya Base Camp	168	f	G. palpalis		x	n
2014-03-11	Old Oyo National Park- Ibuya Base Camp	169	f	G. palpalis		x	n
2014-03-11	Old Oyo National Park- Ibuya Base Camp	170	f	G. palpalis		x	n
2014-03-11	Old Oyo National Park- Ibuya Base Camp	171	f	G. palpalis		x	n
2014-03-11	Old Oyo National Park- Ibuya Base Camp	172	f	G. palpalis		x	n
2014-03-11	Old Oyo National Park- Ibuya Base Camp	173	f	G. palpalis		x	n
2014-03-11	Old Oyo National Park- Ibuya Base Camp	174	f	G. palpalis		x	n
2014-03-11	Old Oyo National Park- Ibuya Base Camp	175	f	G. palpalis		x	n
2014-03-11	Old Oyo National Park- Ibuya Base Camp	176	f	G. palpalis	G. palpalis	x	n
2014-03-11	Old Oyo National Park- Ibuya Base Camp	177	f	G. palpalis		x	n
2014-03-11	Old Oyo National Park- Ibuya Base Camp	178	f	G. palpalis		x	n
2014-03-11	Old Oyo National Park- Ibuya Base Camp	179	f	G. palpalis		x	n
2014-03-11	Old Oyo National Park- Ibuya Base Camp	180	m	G. palpalis		x	y	320								x	y	AGTACGACACGGTGCACGGCAAGTTCCGCCACACGGTGACGACGGCGAAGAGCAACCCTTCGGTGGCGAAGGACGACATGCTGGTTGTCAACGGGCACCGCATCCTGTGCGTGAAGGCCCAGCGCAACCCCGCGGACCTGCCGTGGGGCAAGCTCGGCGTGGACTACGTGATTGAGTCGACGGGTCTGTTCACGGCCAAGAAGGCGGCGGAGGGCCACCTGCGCGGTGGCGCTAAGAAGGTCGTCATCAGCGCCCCCGCCTCCGGCGGTGCCAAGACGTTCGTGATGGGCGTCAACCACCACGAGTACAAGCCCAGCGAGCACCACGTGGTGTCGAACGCCTCATGCACGACGAACTGCCTCGCACCCCTCGTGCACGTCCTGGTGAAGGAGGGCTTCG…	T. grayi
2014-03-11	Old Oyo National Park- Ibuya Base Camp	181	f	G. palpalis		x	n
2014-03-11	Old Oyo National Park- Ibuya Base Camp	182	m	G. palpalis		x	n
2014-03-11	Old Oyo National Park- Ibuya Base Camp	183	f	G. palpalis		x	n
2014-03-11	Old Oyo National Park- Ibuya Base Camp	184	f	G. palpalis	G. palpalis	x	y	320								x	y	CGGCAAGTTCCGCCACACGGTGNCGACGGCGAAGAGCAACCCTTCGGTGGCGAAGGACGACATGCTGGTTGTCAACGGGCACCGCATCCTGTGCGTGAAGGCCCAGCGCAACCCCGCGGACCTGCCGTGGGGCAAGCTCGGTGTCGACTACGTGATTGAGTCGACGGGTCTGTTCACGGTCAAGAAGGCGGCGGAGGGCCACCTGCGCGGTGGCGCTAAGAAGGTCGTCATCAGCGCCCCCGCCTCCGGCGGTGCCAAGACGTTCGTGATGGGCGTCAACCACCACGAGTACAAGCCCAGCGAGCACCACGTGGTGTCGAACGCCTCATGCACGACGAACTGCCTTGCACCCCTCGTGCACGTCCTGGTGAAGGAGGGCTTCGGTGTGGCGACAGGCCT…	T. grayi
2014-03-11	Old Oyo National Park- Ibuya Base Camp	185	f	G. palpalis	G. palpalis	x	n
2014-03-11	Old Oyo National Park- Ibuya Base Camp	186	m	G. palpalis		x	n
2014-03-11	Old Oyo National Park- Ibuya Base Camp	187	m	G. palpalis		x	n
2014-03-11	Old Oyo National Park- Ibuya Base Camp	188	m	G. palpalis		x	n
2014-03-11	Old Oyo National Park- Ibuya Base Camp	189	m	G. palpalis		x	n
2014-03-11	Old Oyo National Park- Ibuya Base Camp	190	f	G. palpalis		x	n
2014-03-11	Old Oyo National Park- Ibuya Base Camp	191	m	G. palpalis		x	n
2014-03-11	Old Oyo National Park- Ibuya Base Camp	192	m	G. palpalis		x	n
2014-03-11	Old Oyo National Park- Ibuya Base Camp	193	m	G. palpalis		x	n
2014-03-11	Old Oyo National Park- Ibuya Base Camp	194	m	G. palpalis		x	n
2014-03-11	Old Oyo National Park- Ibuya Base Camp	195	m	G. palpalis		x	n
2014-03-11	Old Oyo National Park- Ibuya Base Camp	196	m	G. palpalis		x	n
2014-03-11	Old Oyo National Park- Ibuya Base Camp	197	m	G. palpalis		x	n
2014-03-11	Old Oyo National Park- Ibuya Base Camp	198	m	G. palpalis		x	n
2014-03-11	Old Oyo National Park- Ibuya Base Camp	199	f	G. palpalis		x	n
2014-03-11	Old Oyo National Park- Ibuya Base Camp	200	m	G. palpalis	G. palpalis	x	n
2014-03-11	Old Oyo National Park- Ibuya Base Camp	201	f	G. palpalis		x	n
2014-03-11	Old Oyo National Park- Ibuya Base Camp	202	m	G. palpalis		x	n
2014-03-11	Old Oyo National Park- Ibuya Base Camp	203	f	G. palpalis		x	n
2014-03-11	Old Oyo National Park- Ibuya Base Camp	204	m	G. palpalis		x	y	320								x	y	TTGATGAAGTCGGTGCTCACAAGCTCCTCATCCGTGTAGCCAAGGATGCCCTTCATGTACGTCTTGGACGCGCGCTTAAGGGCGGCATCGATCTCCTTGATGCTCGTGTCGCGCGTCGCGGTGAAGGTGAGGTCCACCACCGACACGTCTGGCGTCGGCACGCGGAACGACATGCCTGTCAGCTTGCCCTGCGTGCTCGGGATCACCATGCCCACCGCCTTCGCAGCACCTGTCGTGCTCGGGATGATGTTCATCGCGGCCGCACGCCCACCACGCCAGTCCTTGATCGACACACCGTCGACCGTCTTCTGAGTCGCCGTGTAGGAGTGGATCGTCGTCATGAGGCCTGTCGCCACACCGAAGCCCTCCTTCACCAGGACGTGCACGAGGGGAGCAAGG…	T. grayi
2014-03-11	Old Oyo National Park- Ibuya Base Camp	205	f	G. palpalis		x	n
2014-03-11	Old Oyo National Park- Ibuya Base Camp	206	m	G. palpalis		x	n
2014-03-11	Old Oyo National Park- Ibuya Base Camp	207	m	G. palpalis		x	n
2014-03-11	Old Oyo National Park- Ibuya Base Camp	208	m	G. palpalis		x	y	320								x	n
2014-03-11	Old Oyo National Park- Ibuya Base Camp	209	m	G. palpalis		x	n
2014-03-11	Old Oyo National Park- Ibuya Base Camp	210	m	G. palpalis		x	n
2014-03-11	Old Oyo National Park- Ibuya Base Camp	211	m	G. palpalis		x	y	200
2014-03-11	Old Oyo National Park- Ibuya Base Camp	212	m	G. palpalis		x	n
2014-03-11	Old Oyo National Park- Ibuya Base Camp	213	m	G. palpalis
2014-03-11	Old Oyo National Park- Ibuya Base Camp	214	f	G. palpalis		x	n
2014-03-11	Old Oyo National Park- Ibuya Base Camp	215	m	G. palpalis		x	n
2014-03-11	Old Oyo National Park- Ibuya Base Camp	216	f	G. palpalis		x	n
2014-03-11	Old Oyo National Park- Ibuya Base Camp	217	f	G. palpalis	G. palpalis	x	n
2014-03-11	Old Oyo National Park- Ibuya Base Camp	218	f	G. palpalis
2014-03-11	Old Oyo National Park- Ibuya Base Camp	219	f	G. palpalis		x	y	320	TAGAGGAAGCAAAAGTCGTAACAAGGTAGCTGTAGGTGAACCTGCAGCTGGATCATTTTCCGATGATACTTTTCATGATGCACACACACTCACGTGTGTTGTGTACTAGGCGGGGAGAGTTCTTTGGGCTCTCCTTCGCACACACAGATAAAACTCTTTCTCTCCATGTGTGTATGTATGCATACATACATACATAGAGGGAAAGAGATACCAAAAAAAGTACATGCCGCTTGACTTGGCGCGTTTATTTTTAAATGTCGCATTGTGTTAAGCACGGCCCCATCAACGTGTCGCGATGGATGACTTGGCTT	T. grayi						x	n
2014-03-11	Old Oyo National Park- Ibuya Base Camp	220	m	G. palpalis		x	n
2014-03-11	Old Oyo National Park- Ibuya Base Camp	221	m	G. palpalis		x	y	200
2014-03-11	Old Oyo National Park- Ibuya Base Camp	222	f	G. palpalis		x	y	250								x	n
2014-03-11	Old Oyo National Park- Ibuya Base Camp	223	m	G. palpalis		x	n
2014-03-11	Old Oyo National Park- Ibuya Base Camp	224	f	G. palpalis		x	n
2014-03-11	Old Oyo National Park- Ibuya Base Camp	225	f	G. palpalis		x	y	250								x	y
2014-03-11	Old Oyo National Park- Ibuya Base Camp	226	f	G. palpalis		x	n
2014-03-11	Old Oyo National Park- Ibuya Base Camp	227	f	G. palpalis		x	y	320								x	n
2014-03-11	Old Oyo National Park- Ibuya Base Camp	228	m	G. palpalis		x	n
2014-03-11	Old Oyo National Park- Ibuya Base Camp	229	m	G. palpalis		x	n
2014-03-11	Old Oyo National Park- Ibuya Base Camp	230	f	G. palpalis		x	y	320								x	n
2014-03-11	Old Oyo National Park- Ibuya Base Camp	231	f	G. palpalis		x	n
2014-03-11	Old Oyo National Park- Ibuya Base Camp	232	m	G. palpalis		x	y	200			100
2014-03-11	Old Oyo National Park- Ibuya Base Camp	233	f	G. palpalis	G. palpalis	x	y	200			100
2014-03-11	Old Oyo National Park- Ibuya Base Camp	234	f	G. palpalis		x	n
2014-03-11	Old Oyo National Park- Ibuya Base Camp	235	f	G. palpalis		x	y	200								x	y
2014-03-11	Old Oyo National Park- Ibuya Base Camp	236	m	G. palpalis		x	n
2014-03-11	Old Oyo National Park- Ibuya Base Camp	237	f	G. palpalis		x	n
2014-03-11	Old Oyo National Park- Ibuya Base Camp	238	m	G. palpalis		x	n
2014-03-11	Old Oyo National Park- Ibuya Base Camp	239	f	G. palpalis		x	n
2014-03-11	Old Oyo National Park- Ibuya Base Camp	240	m	G. palpalis		x	n
2014-03-11	Old Oyo National Park- Ibuya Base Camp	241	f	G. palpalis		x	n
2014-03-11	Old Oyo National Park- Ibuya Base Camp	242	f	G. palpalis		x	n
2014-03-11	Old Oyo National Park- Ibuya Base Camp	243	f	G. palpalis		x	y	320								x	n
2014-03-11	Old Oyo National Park- Ibuya Base Camp	244	f	G. palpalis		x	y	320								x	n
2014-03-11	Old Oyo National Park- Ibuya Base Camp	245	f	G. palpalis		x	n
2014-03-11	Old Oyo National Park- Ibuya Base Camp	246	f	G. palpalis		x	n
2014-03-11	Old Oyo National Park- Ibuya Base Camp	247	f	G. palpalis		x	n
2014-03-11	Old Oyo National Park- Ibuya Base Camp	248	f	G. palpalis	G. palpalis	x	n
2014-03-11	Old Oyo National Park- Ibuya Base Camp	249	m	G. palpalis		x	n
2014-03-11	Old Oyo National Park- Ibuya Base Camp	250	m	G. palpalis
2014-03-11	Old Oyo National Park- Ibuya Base Camp	251	m	G. palpalis		x	n
2014-03-11	Old Oyo National Park- Ibuya Base Camp	252	f	G. palpalis
2014-03-11	Old Oyo National Park- Ibuya Base Camp	253	f	G. palpalis		x	n
2014-03-11	Old Oyo National Park- Ibuya Base Camp	254	m	G. palpalis		x	n
2014-03-11	Old Oyo National Park- Ibuya Base Camp	255	f	G. palpalis		x	n
2014-03-11	Old Oyo National Park- Ibuya Base Camp	256	f	G. palpalis		x	n
2014-03-11	Old Oyo National Park- Ibuya Base Camp	257	f	G. palpalis		x	n
2014-03-11	Old Oyo National Park- Ibuya Base Camp	258	f	G. palpalis		x	n
2014-03-11	Old Oyo National Park- Ibuya Base Camp	259	f	G. palpalis		x	y	320	AAGCCAAGTCATCCATCGCGACACGTTGTTGGGGCCGTGCTTAACCACAATGCGACGTTTAAAAAATAAACGCGCCAAGTCAAGCGGCGTGTACTTTTTTTGGTACCTCTTTCCCTCTACGTATGTATATATGTATATACACACGTGGAGAGAAAGAGTGTTATCTGTGTGTGCGAAGGAGAGCCCAAAGAGAACTCTCCCCGCTGAGTACACAACACACGTGTGTGTGTGTGTGTGCTTTATGAAAAGTATCATCGGAAAATGATCCAGCTGCAGGTTCACCTACAGCTACCTTGTTACGACTTTTGCTTCCTCTA	T. grayi						x	y	AGTACGACACGGTGCACGGCAAGTTCCGCCACACGGTGACGACGGCGAAGAGCAACCCTTCGGTGGCGAAGGACGACATGCTGGTTGTCAACGGGCACCGCATCCTGTGCGTGAAGGCCCAGCGCAACCCCGCGGACCTGCCGTGGGGCAAGCTCGGCGTGGACTACGTGATTGAGTCGACGGGTCTGTTCACGGCCAAGAAGGCGGCGGAGGGCCACCTGCGCGGTGGCGCTAAGAAGGTCGTCATCAGCGCCCCCGCCTCCGGCGGTGCCAAGACGTTCGTGATGGGCGTCAACCACCACGAGTACAAGCCCAGCGAGCACCACGTGGTGTCGAACGCCTCATGCACGACGAACTGCCTCGCACCCCTCGTGCACGTCCTGGTGAAGGAGGGCTTCG…	T. grayi
2014-03-11	Old Oyo National Park- Ibuya Base Camp	260	f	G. palpalis		x	n
2014-03-11	Old Oyo National Park- Ibuya Base Camp	261	f	G. palpalis		x	n
2014-03-11	Old Oyo National Park- Ibuya Base Camp	262	f	G. palpalis		x	n
2014-03-11	Old Oyo National Park- Ibuya Base Camp	263	m	G. palpalis		x	n
2014-03-11	Old Oyo National Park- Ibuya Base Camp	264	m	G. palpalis		x	n
2014-03-11	Old Oyo National Park- Ibuya Base Camp	265	m	G. palpalis		x	n
2014-03-11	Old Oyo National Park- Ibuya Base Camp	266	m	G. palpalis		x	y	320								x	n
2014-03-11	Old Oyo National Park- Ibuya Base Camp	267	m	G. palpalis		x	y	100
2014-03-11	Old Oyo National Park- Ibuya Base Camp	268	f	G. palpalis		x	n
2014-03-11	Old Oyo National Park- Ibuya Base Camp	269	m	G. palpalis		x	n
2014-03-11	Old Oyo National Park- Ibuya Base Camp	270	m	G. palpalis		x	n
2014-03-11	Old Oyo National Park- Ibuya Base Camp	271	m	G. palpalis		x	y	250								x	n
2014-03-11	Old Oyo National Park- Ibuya Base Camp	272	f	G. palpalis		x	n
2014-03-11	Old Oyo National Park- Ibuya Base Camp	273	m	G. morsitans	Glossina sp.
2014-03-11	Old Oyo National Park- Ibuya Base Camp	274	m	G. palpalis		x	n
2014-03-11	Old Oyo National Park- Ibuya Base Camp	275	m	G. palpalis
2014-03-11	Old Oyo National Park- Ibuya Base Camp	276	m	G. palpalis		x	n
2014-03-11	Old Oyo National Park- Ibuya Base Camp	277	f	G. palpalis		x	n
2014-03-11	Old Oyo National Park- Ibuya Base Camp	278	m	G. palpalis	G. palpalis	x	n
2014-03-11	Old Oyo National Park- Ibuya Base Camp	279	m	G. palpalis		x	n
2014-03-11	Old Oyo National Park- Ibuya Base Camp	280	m	G. palpalis		x	n
2014-03-11	Old Oyo National Park- Ibuya Base Camp	281	f	G. palpalis		x	y	320								x	n
2014-03-11	Old Oyo National Park- Ibuya Base Camp	282	f	G. palpalis		x	n
2014-03-11	Old Oyo National Park- Ibuya Base Camp	283	f	G. palpalis		x	n
2014-03-12	Old Oyo National Park- Ibuya Base Camp	284	f	G. palpalis		x	n
2014-03-12	Old Oyo National Park- Ibuya Base Camp	285	f	G. palpalis
2014-03-12	Old Oyo National Park- Ibuya Base Camp	286	f	G. palpalis		x	n
2014-03-12	Old Oyo National Park- Ibuya Base Camp	287	m	G. palpalis	G. palpalis	x	n
2014-03-12	Old Oyo National Park- Ibuya Base Camp	288	m	G. palpalis		x	n
2014-03-12	Old Oyo National Park- Ibuya Base Camp	289	f	G. palpalis		x	n
2014-03-12	Old Oyo National Park- Ibuya Base Camp	290	m	G. palpalis		x	n
2014-03-12	Old Oyo National Park- Ibuya Base Camp	291	f	G. palpalis
2014-03-12	Old Oyo National Park- Ibuya Base Camp	292	f	G. palpalis		x	n
2014-03-12	Old Oyo National Park- Ibuya Base Camp	293	f	G. palpalis		x	n
2014-03-12	Old Oyo National Park- Ibuya Base Camp	294	f	G. palpalis		x	n
2014-03-12	Old Oyo National Park- Ibuya Base Camp	295	f	G. palpalis		x	y	320								x	n
2014-03-12	Old Oyo National Park- Ibuya Base Camp	296	m	G. palpalis		x	n
2014-03-12	Old Oyo National Park- Ibuya Base Camp	297	f	G. palpalis		x	n
2014-03-12	Old Oyo National Park- Ibuya Base Camp	298	f	G. palpalis		x	n
2014-03-12	Old Oyo National Park- Ibuya Base Camp	299	f	G. palpalis		x	n
2014-03-12	Old Oyo National Park- Ibuya Base Camp	300	f	G. palpalis		x	n
2014-03-12	Old Oyo National Park- Ibuya Base Camp	301	f	G. palpalis		x	y	100								x	n
2014-03-12	Old Oyo National Park- Ibuya Base Camp	302	f	G. palpalis		x	y	200								x	y	GTCCGTGCTGACAAGCTCCTCGTCTGTGTAGCCAAGGATGTTCTTCATGTACGTCTTCGAGGCGCGCTTGAGGGCGGCATCGATCTCCTTGATGCTTGTGTCACGGGTCGCGGTGAAGGTGAGATCGACAACGGACACGTCCGCAGTGGGCACACGGAAAGACATACCAGTCAGTTTGCCTTGAGTGCTTGGAATCACCATGCCCACTGCCTTAGCAGCGCCAGTCGTGCTGGGAATGATGTTGAGCGCTGCTGCGCGGCCACCGCGCCAGTCCTTGATTGACACACCATCAACAGTCTTCTGTGTGGCGGTATATGAGTGAATTGTCGTCATGAGGCCAGTGGACACACCAAAGCCCTCCTTCACCAGCACGTGCACAAGAGGTGCAAGGCAGTTGGT…	T. vivax
2014-03-12	Old Oyo National Park- Ibuya Base Camp	303	f	G. palpalis		x	n
2014-03-12	Old Oyo National Park- Ibuya Base Camp	304	f	G. palpalis		x	n
2014-03-12	Old Oyo National Park- Ibuya Base Camp	305	f	G. palpalis		x	n
2014-03-12	Old Oyo National Park- Ibuya Base Camp	306	m	G. palpalis		x	n
2014-03-12	Old Oyo National Park- Ibuya Base Camp	307	f	G. palpalis		x	n
2014-03-12	Old Oyo National Park- Ibuya Base Camp	308	f	G. palpalis		x	n
2014-03-12	Old Oyo National Park- Ibuya Base Camp	309	f	G. palpalis		x	n
2014-03-12	Old Oyo National Park- Ibuya Base Camp	310	m	G. palpalis		x	n
2014-03-12	Old Oyo National Park- Ibuya Base Camp	311	f	G. palpalis		x	n
2014-03-12	Old Oyo National Park- Ibuya Base Camp	312	f	G. palpalis		x	y	100								x	n
2014-03-12	Old Oyo National Park- Ibuya Base Camp	313	f	G. palpalis		x	n
2014-03-12	Old Oyo National Park- Ibuya Base Camp	314	f	G. palpalis		x	n
2014-03-12	Old Oyo National Park- Ibuya Base Camp	315	m	G. palpalis		x	n
2014-03-12	Old Oyo National Park- Ibuya Base Camp	316	f	G. palpalis		x	n
2014-03-12	Old Oyo National Park- Ibuya Base Camp	317	f	G. palpalis		x	n
2014-03-12	Old Oyo National Park- Ibuya Base Camp	318	f	G. palpalis		x	n
2014-03-12	Old Oyo National Park- Ibuya Base Camp	319	f	G. palpalis		x	n
2014-03-12	Old Oyo National Park- Ibuya Base Camp	320	f	G. palpalis		x	n
2014-03-12	Old Oyo National Park- Ibuya Base Camp	321	f	G. palpalis		x	n
2014-03-12	Old Oyo National Park- Ibuya Base Camp	322	f	G. palpalis		x	n
2014-03-12	Old Oyo National Park- Ibuya Base Camp	323	f	G. palpalis		x	n
2014-03-12	Old Oyo National Park- Ibuya Base Camp	324	m	G. palpalis		x	n
2014-03-12	Old Oyo National Park- Ibuya Base Camp	325	f	G. palpalis		x	n
2014-03-12	Old Oyo National Park- Ibuya Base Camp	326	f	G. palpalis		x	n
2014-03-12	Old Oyo National Park- Ibuya Base Camp	327	f	G. palpalis		x	n
2014-03-12	Old Oyo National Park- Ibuya Base Camp	328	f	G. palpalis		x	n
2014-03-12	Old Oyo National Park- Ibuya Base Camp	329	m	G. palpalis		x	y	100
2014-03-12	Old Oyo National Park- Ibuya Base Camp	330	m	G. palpalis		x	n
2014-03-12	Old Oyo National Park- Ibuya Base Camp	331	f	G. palpalis		x	n
2014-03-12	Old Oyo National Park- Ibuya Base Camp	332	m	G. palpalis		x	n
2014-03-12	Old Oyo National Park- Ibuya Base Camp	333	m	G. palpalis		x	y	250								x	n
2014-03-12	Old Oyo National Park- Ibuya Base Camp	334	m	G. palpalis
2014-03-12	Old Oyo National Park- Ibuya Base Camp	335	f	G. palpalis		x	n
2014-03-12	Old Oyo National Park- Ibuya Base Camp	336	m	G. palpalis		x	n
2014-03-12	Old Oyo National Park- Ibuya Base Camp	337	f	G. palpalis		x	n
2014-03-12	Old Oyo National Park- Ibuya Base Camp	338	f	G. palpalis		x	n
2014-03-12	Old Oyo National Park- Ibuya Base Camp	339	f	G. palpalis		x	n
2014-03-12	Old Oyo National Park- Ibuya Base Camp	340	f	G. palpalis		x	n
2014-03-12	Old Oyo National Park- Ibuya Base Camp	341	f	G. palpalis		x	y	200								x	n
13.03.2014	Old Oyo National Park- Ibuya Base Camp	342	m	G. palpalis		x	n
13.03.2014	Old Oyo National Park- Ibuya Base Camp	343	f	G. palpalis		x	n
13.03.2014	Old Oyo National Park- Ibuya Base Camp	344	f	G. palpalis		x	n
13.03.2014	Old Oyo National Park- Ibuya Base Camp	345	m	G. palpalis		x	n
13.03.2014	Old Oyo National Park- Ibuya Base Camp	346	m	G. palpalis		x	n
13.03.2014	Old Oyo National Park- Ibuya Base Camp	347	f	G. palpalis		x	n
13.03.2014	Old Oyo National Park- Ibuya Base Camp	348	m	G. palpalis		x	n
13.03.2014	Old Oyo National Park- Ibuya Base Camp	349	f	G. palpalis		x	y	100
13.03.2014	Old Oyo National Park- Ibuya Base Camp	350	m	G. palpalis		x	n
16.03.2014	Cross River National Park- Akamkpa	351	f	G. fusca	G. pallicera?	x	n
16.03.2014	Cross River National Park- Akamkpa	352	f	G. fusca	Glossina spp.	x	y	320								x	n
16.03.2014	Cross River National Park- Akamkpa	353	f	G. fusca	Glossina spp.	x	n
16.03.2014	Cross River National Park- Akamkpa	354	m	G. palpalis	G. palpalis	x	n
16.03.2014	Cross River National Park- Akamkpa	355	m	G. palpalis	G. palpalis	x	n
16.03.2014	Cross River National Park- Akamkpa	356	m	G. palpalis	G. palpalis	x	n
16.03.2014	Cross River National Park- Akamkpa	357	m	G. palpalis	G. palpalis	x	n
16.03.2014	Cross River National Park- Akamkpa	358	f	G. palpalis	G. palpalis	x	n
18.03.2014	Cross River National Park Butateng	359	f	G. palpalis	G. palpalis	x	n
18.03.2014	Cross River National Park Butateng	360	f	G. palpalis	G. palpalis	x	n
18.03.2014	Cross River National Park Butateng	361	f	G. palpalis	G. palpalis	x	n
18.03.2014	Cross River National Park Butateng	362	f	G. palpalis	G. palpalis	x	n
18.03.2014	Cross River National Park Butateng	363	f	G. palpalis	G. palpalis	x	n
18.03.2014	Cross River National Park Butateng	364	f	G. palpalis	G. palpalis	x	n
18.03.2014	Cross River National Park Butateng	365	f	G. palpalis	G. palpalis	x	n
18.03.2014	Cross River National Park Butateng	366	f	G. palpalis	G. palpalis	x	y	320								x	n
18.03.2014	Cross River National Park Butateng	367	m	G. palpalis	G. palpalis	x	n
18.03.2014	Cross River National Park Bamba community/ Okorn River	368	f	G. palpalis	G. palpalis	x	y	320								x	y/ n
18.03.2014	Cross River National Park Bamba community/ Okorn River	369	m	G. palpalis	G. palpalis	x	n
18.03.2014	Cross River National Park Bamba community/ Okorn River	370	m	G. palpalis	G. palpalis	x	n
18.03.2014	Cross River National Park Bamba community/ Okorn River	371	f	G. palpalis	G. palpalis	x	y	320								x	n
19.03.2014	Ijah Gwari	372	f	G. palpalis		x	n
19.03.2014	Ijah Gwari	373	f	G. palpalis	G. palpalis	x	n
19.03.2014	Ijah Gwari	374	f	G. palpalis		x	n
19.03.2014	Ijah Gwari	375	f	G. palpalis		x	n
19.03.2014	Ijah Gwari	376	m	G. palpalis		x	n
19.03.2014	Ijah Gwari	377	f	G. palpalis	G. palpalis	x	n
19.03.2014	Ijah Gwari	378	f	G. palpalis		x	n
19.03.2014	Ijah Gwari	379	m	G. palpalis		x	n
19.03.2014	Ijah Gwari	380	m	G. palpalis		x	y	200								x	y	GATGAGTCCGTGCTGACAAGCTCCTCGTCCGTGTAGCCAAGGATGTTCTTCATGTACGTCTTCGAGGCGCGCTTGAGGGCGGCATCGATCTCCTTGATGCTTGTGTCACGGGTCGCGGTGAAGGTGAGATCGACAACGGACACGTCCGCGGTGGGCACACGGAAAGACATGCCAGTCAGTTTGCCTTGAGTGCTTGGAATCACCATGCCCACCGCCTTAGCAGCACCAGTCGTGCTGGGAATGATGTTGAGCGCTGCCGCGCGGCCACCGCGCCAGTCCTTGATTGACACACCATCAACAGTCTTCTGTGTGGCGGTATATGAGTGAATTGTTGTCATGAGGCCAGTGGACACACCAAAGCCCTCCTTCACCAGCACGTGCACAAGAGGTGCAAGGCAG…	T. vivax
19.03.2014	Ijah Gwari	381	m	G. palpalis	G. palpalis	x	y	320								x	n
19.03.2014	Ijah Gwari	382	f	G. palpalis		x	n
19.03.2014	Ijah Gwari	383	f	G. palpalis		x	y	250								x	n
19.03.2014	Ijah Gwari	384	m	G. palpalis	G. palpalis	x	y	200								x	y
19.03.2014	Ijah Gwari	385	m	G. palpalis		x	n
19.03.2014	Ijah Gwari	386	f	G. palpalis		x	n
19.03.2014	Ijah Gwari	387	m	G. palpalis		x	n
19.03.2014	Ijah Gwari	388	m	G. palpalis		x	n
19.03.2014	Ijah Gwari	389	f	G. palpalis	G. palpalis	x	n
19.03.2014	Ijah Gwari	390	m	G. palpalis		x	y	200
19.03.2014	Ijah Gwari	391	m	G. palpalis		x	y	200								x	n
2014-11-01	Ijah Gwari	400	m	G. palpalis		x	n
2014-11-01	Ijah Gwari	401	m	G. palpalis		x	n
2014-11-01	Ijah Gwari	402	m	G. palpalis		x	y	200			400
2014-11-01	Ijah Gwari	403	m	G. palpalis		x	n
2014-11-01	Ijah Gwari	404	m	G. palpalis		x	y	200			250					x	y
2014-11-01	Ijah Gwari	405	m	G. palpalis		x	n
2014-11-01	Ijah Gwari	406	m	G. palpalis		x	n
2014-11-01	Ijah Gwari	407	f	G. palpalis		x	n
2014-11-01	Ijah Gwari	408	f	G. palpalis		x	n
2014-11-01	Ijah Gwari	409	f	G. palpalis		x	y	200								x	y
2014-11-01	Ijah Gwari	410	f	G. palpalis		x	y	200
2014-11-01	Ijah Gwari	411	f	G. palpalis		x	n
2014-11-01	Ijah Gwari	413	m	G. palpalis		x	n
2014-11-01	Ijah Gwari	414	f	G. palpalis		x	n
2014-11-01	Ijah Gwari	415	f	G. palpalis		x	n
2014-11-01	Ijah Gwari	416	m	G. palpalis		x	n
2014-11-01	Ijah Gwari	417	f	G. palpalis		x	n
2014-11-01	Ijah Gwari	418	f	G. palpalis		x	n
2014-11-01	Ijah Gwari	419	m	G. palpalis		x	n
2014-11-01	Ijah Gwari	420	f	G. palpalis		x	n
2014-11-01	Ijah Gwari	421	f	G. palpalis		x	n
2014-11-01	Ijah Gwari	422	f	G. palpalis		x	y	200								x	y
2014-11-01	Ijah Gwari	426	?	G. palpalis		x	y	200								x	n
2014-11-01	Ijah Gwari	427	?	G. palpalis		x	y	150			200
2014-11-01	Ijah Gwari	428	f	G. palpalis		x	n
2014-11-01	Ijah Gwari	429	f	G. palpalis		x	y	150			200
2014-11-01	Ijah Gwari	430	f	G. palpalis		x	y	200			320					x	y	ATGAACACGGATGCCAAGTACTTTGCCTACCAGATGAAGTACGACAGCGTGCACGGCAAGTTCAAGCACTCCGTGTCAACCACAAAGAGCAGCCCGTCGGCGAAGAGTGATGACACCCTTGTTGTGAACGGCCACCGCATCCTGTGTGTGAAGGCGCAGCGCAACCCCGCGGACCTACCGTGGGGCAAGTTGGGCGTTGAGTATGTGATTGAGTCCACTGGTTTGTTCACTGTCAAGTCTGCGGCTGAGGGCCACTTGCGCGGTGGCGCCCGGAAGGTTGTCATCAGCGCCCCCGCCTCCGGTGGTGCGAAGACCTTCGTGATGGGCGTGAACCACCACGAGTACAACCCTCGCGAGCACCATGTTGTGTCCAACGCCTCGTGCACGACCAACTGCCTT…	T. vivax
2014-11-01	Ijah Gwari	431	m	G. palpalis		x	n
2014-11-01	Ijah Gwari	432	f	G. palpalis		x	n
2014-11-01	Ijah Gwari	433	m	G. palpalis		x	n
2014-11-01	Ijah Gwari	434	f	G. palpalis		x	n
2014-11-01	Ijah Gwari	435	f	G. palpalis		x	n
2014-11-01	Ijah Gwari	436	f	G. palpalis		x	y	200			320					x	y	GTTGTTGACATGAACACGGATGCCAAGTACTTTGCCTACCAGATGAAGTACGACAGCGTGCAYGGCAAGTTCAAGCACTCTGTGTCAACCACGAAGAGCAGTCCGTCGGCGAAGAGCGATGACACCCTTGTTGTGAACGGTCACCGCATCCTGTGCGTGAAGGCGCAGCGCAACCCTGCGGACCTGCCGTGGGGCAAGTTGGGCGTTGAGTATGTGATTGAGTCCACTGGCCTGTTTACTGTCAAGTCTGCGGCTGAGGGCCACTTGCGCGGTGGCGCCCGGAAGGTTGTCATCAGCGCCCCCGCCTCCGGTGGTGCGAAGACCTTCGTGATGGGCGTGAACCACCACGAGTACAACCCTCGCGAGCACCACGTTGTGTCCAACGCCTCGTGCACGACC…	T. vivax
